# Supplementary material for: 2,3,4-Tribromo­thio­phene
Source: Acta Crystallogr Sect E Struct Rep Online. 2008 Mar 14;64(Pt 4):o709. doi: 10.1107/S1600536808006600 (PMC2960970; doi:10.1107/S1600536808006600)
Supplement: Supplementary file 1 [file e-64-0o709-sup1.cif]

##############################################################################
###                                                                        ###
###        Electronic paper (Acta Crystallographica Section E)             ###
###                                                                        ###
##############################################################################
#                                                                            #
# This CIF contains the data in a paper accepted for publication in Acta     #
# Crystallographica Section E. It conforms to the requirements of Notes      #
# for Authors for Section E, and has been peer reviewed under the auspices   #
# of the IUCr Commission on Journals.                                        #
#                                                                            #
# Full details of the Crystallographic Information File format               #
# are given in the paper "The Crystallographic Information File (CIF):       #
# a New Standard Archive File for Crystallography" by S. R. Hall, F. H.      #
# Allen and I. D. Brown [Acta Cryst. (1991), A47, 655-685].                  #
#                                                                            #
# The current version of the core CIF dictionary is obtainable from          #
# ftp://ftp.iucr.org/pub/cif_core.dic. The current version number is 2.4.    #
#                                                                            #
# Software is freely available for graphical display of the structure(s) in  #
# this CIF.  For information consult the CIF home page http://www.iucr.org/  #
# cif/home.html                                                              #
#                                                                            #
# This file may be used for bona fide research purposes within the           #
# scientific community so long as proper attribution is given to the journal # 
# article from which it was obtained.                                        #
#                                                                            #
##############################################################################
                                             
data_I
_audit_creation_method     SHELXL-97
_chemical_name_systematic
;
2,3,4-Tribromothiophene
;
_chemical_name_common     ?
_chemical_formula_moiety     'C4 H Br3 S'
_chemical_formula_sum     'C4 H Br3 S'
_chemical_formula_iupac     'C4 H Br3 S'
_chemical_formula_weight     320.84
_chemical_melting_point     ?
_symmetry_cell_setting     orthorhombic
_symmetry_space_group_name_H-M     'P n a 21'
_symmetry_space_group_name_Hall     'P 2c -2n'
loop_
    _symmetry_equiv_pos_as_xyz
    'x, y, z'
    '-x, -y, z+1/2'
    '-x+1/2, y+1/2, z+1/2'
    'x+1/2, -y+1/2, z'
_cell_length_a     12.4529(11)
_cell_length_b     3.9724(4)
_cell_length_c     28.846(3)
_cell_angle_alpha     90.00
_cell_angle_beta     90.00
_cell_angle_gamma     90.00
_cell_volume     1426.9(2)
_cell_formula_units_Z     8
_cell_measurement_reflns_used     1448
_cell_measurement_theta_min     3.35
_cell_measurement_theta_max     21.93
_cell_measurement_temperature     91(2)
_exptl_crystal_description     'plate'
_exptl_crystal_colour     'colourless'
_exptl_crystal_size_max     0.17
_exptl_crystal_size_mid     0.06
_exptl_crystal_size_min     0.02
_exptl_crystal_density_diffrn     2.987
_exptl_crystal_density_meas     ?
_exptl_crystal_density_method     'not measured'
_exptl_crystal_F_000     1168
_exptl_absorpt_coefficient_mu     17.144
_exptl_absorpt_correction_type     multi-scan
_exptl_absorpt_process_details     '(SADABS; Bruker, 2006)'
_exptl_absorpt_correction_T_min     0.434
_exptl_absorpt_correction_T_max     0.710
_exptl_special_details
;
As the crystals were small and very weakly diffracting, data were collected
using 55 sec exposures per frame.
;
_diffrn_ambient_temperature     91(2)
_diffrn_radiation_type     MoK\a
_diffrn_radiation_wavelength     0.71073
_diffrn_radiation_source     'fine-focus sealed tube'
_diffrn_radiation_monochromator     graphite
_diffrn_measurement_device_type     'Bruker APEXII CCD area-detector'
_diffrn_measurement_method     \w
_diffrn_detector_area_resol_mean     ?
_diffrn_reflns_number     12082
_diffrn_reflns_av_R_equivalents     0.0922
_diffrn_reflns_av_sigmaI/netI     0.0693
_diffrn_reflns_theta_min     1.41
_diffrn_reflns_theta_max     23.70
_diffrn_reflns_theta_full     23.70
_diffrn_measured_fraction_theta_max     0.998
_diffrn_measured_fraction_theta_full     0.998
_diffrn_reflns_limit_h_min     -14
_diffrn_reflns_limit_h_max     14
_diffrn_reflns_limit_k_min     -4
_diffrn_reflns_limit_k_max     4
_diffrn_reflns_limit_l_min     -32
_diffrn_reflns_limit_l_max     32
_diffrn_standards_number     0
_diffrn_standards_interval_count     ?
_diffrn_standards_interval_time     ?
_diffrn_standards_decay_%     ?
_refine_special_details
;
 Refinement of F^2^ against ALL reflections.  The weighted R-factor wR and
 goodness of fit S are based on F^2^, conventional R-factors R are based
 on F, with F set to zero for negative F^2^. The threshold expression of
 F^2^ > 2sigma(F^2^) is used only for calculating R-factors(gt) etc. and is
 not relevant to the choice of reflections for refinement.  R-factors based
 on F^2^ are statistically about twice as large as those based on F, and R-
 factors based on ALL data will be even larger.
;
_reflns_number_total     2163
_reflns_number_gt     1852
_reflns_threshold_expression     I>2\s(I)
_refine_ls_structure_factor_coef     Fsqd
_refine_ls_matrix_type     full
_refine_ls_R_factor_all     0.0751
_refine_ls_R_factor_gt     0.0613
_refine_ls_wR_factor_gt     0.1610
_refine_ls_wR_factor_ref     0.1719
_refine_ls_goodness_of_fit_ref     0.861
_refine_ls_restrained_S_all     0.861
_refine_ls_number_reflns     2163
_refine_ls_number_parameters     109
_refine_ls_number_restraints     1
_refine_ls_hydrogen_treatment     constr
_refine_ls_weighting_scheme     calc
_refine_ls_weighting_details
         'calc w=1/[\s^2^(Fo^2^)+(0.1079P)^2^+95.665P] where P=(Fo^2^+2Fc^2^)/3'
_atom_sites_solution_hydrogens     geom
_atom_sites_solution_primary     direct
_atom_sites_solution_secondary     difmap
_refine_ls_shift/su_max     0.001
_refine_ls_shift/su_mean     0.000
_refine_diff_density_max     3.388
_refine_diff_density_min     -1.304
_refine_ls_extinction_method     none
_refine_ls_extinction_coef     ?
_refine_ls_abs_structure_details     'Flack (1983), 1050 Friedel pairs'
_refine_ls_abs_structure_Flack     0.11(6)
loop_
    _atom_type_symbol
    _atom_type_description
    _atom_type_scat_dispersion_real
    _atom_type_scat_dispersion_imag
    _atom_type_scat_source
    'C' 'C' 0.0033 0.0016
                         'International Tables Vol C Tables 4.2.6.8 and 6.1.1.4'
    'H' 'H' 0.0000 0.0000
                         'International Tables Vol C Tables 4.2.6.8 and 6.1.1.4'
    'S' 'S' 0.1246 0.1234
                         'International Tables Vol C Tables 4.2.6.8 and 6.1.1.4'
    'Br' 'Br' -0.2901 2.4595
                         'International Tables Vol C Tables 4.2.6.8 and 6.1.1.4'
_computing_data_collection     'APEX2 (Bruker 2006)'
_computing_cell_refinement     'APEX2 (Bruker 2006) and SAINT (Bruker 2006)'
_computing_data_reduction     'SAINT (Bruker 2006)'
_computing_structure_solution
;
SHELXS97 (Sheldrick, 2008) and TITAN (Hunter & Simpson, 1999)
;
_computing_structure_refinement
;
SHELXL97 (Sheldrick, 2008) and TITAN (Hunter & Simpson, 1999)
;
_computing_molecular_graphics
;
ORTEP-3 (Farrugia, 1997) and Mercury (Macrae <i>et al.</i>,
2006)
;
_computing_publication_material
;
SHELXL97 (Sheldrick, 2008), enCIFer (Allen <i>et al.</i>,  2004)
and
PLATON (Spek, 2003)
;
loop_
    _atom_site_type_symbol
    _atom_site_label
    _atom_site_fract_x
    _atom_site_fract_y
    _atom_site_fract_z
    _atom_site_U_iso_or_equiv
    _atom_site_adp_type
    _atom_site_calc_flag
    _atom_site_refinement_flags
    _atom_site_occupancy
    _atom_site_disorder_assembly
    _atom_site_disorder_group
    S S1A 0.6553(5) 0.6506(19) 0.2528(2) 0.0307(15) Uani d . 1 . .
    C C1A 0.723(2) 0.726(7) 0.2042(10) 0.0307(15) Uani d . 1 . .
    H H1A 0.7916 0.8311 0.2015 0.037 Uiso calc R 1 . .
    C C2A 0.6527(19) 0.592(6) 0.1649(8) 0.0229(6) Uani d . 1 . .
    Br Br2A 0.69172(17) 0.6009(6) 0.10260(10) 0.0229(6) Uani d . 1 . .
    C C3A 0.5527(17) 0.441(7) 0.1819(9) 0.021(5) Uani d . 1 . .
    Br Br3A 0.44805(17) 0.2573(6) 0.14378(10) 0.0183(7) Uani d . 1 . .
    C C4A 0.5485(18) 0.455(6) 0.2298(8) 0.0197(6) Uani d . 1 . .
    Br Br4A 0.43447(16) 0.3131(7) 0.26658(9) 0.0197(6) Uani d . 1 . .
    S S1B 0.6092(5) 0.3531(17) 0.3764(2) 0.0268(14) Uani d . 1 . .
    C C1B 0.542(2) 0.270(6) 0.4273(10) 0.0268(14) Uani d . 1 . .
    H H1B 0.4743 0.1617 0.4311 0.032 Uiso calc R 1 . .
    C C2B 0.6136(18) 0.407(7) 0.4637(8) 0.0227(6) Uani d . 1 . .
    Br Br2B 0.57498(17) 0.4088(6) 0.52692(10) 0.0227(6) Uani d . 1 . .
    C C3B 0.7118(17) 0.544(6) 0.4479(8) 0.016(5) Uani d . 1 . .
    Br Br3B 0.82097(17) 0.7329(6) 0.48587(10) 0.0193(7) Uani d . 1 . .
    C C4B 0.7212(17) 0.523(6) 0.4001(8) 0.0206(6) Uani d . 1 . .
    Br Br4B 0.83237(18) 0.6820(7) 0.36312(9) 0.0206(6) Uani d . 1 . .
loop_
    _atom_site_aniso_label
    _atom_site_aniso_U_11
    _atom_site_aniso_U_22
    _atom_site_aniso_U_33
    _atom_site_aniso_U_12
    _atom_site_aniso_U_13
    _atom_site_aniso_U_23
    S1A 0.017(3) 0.039(4) 0.037(4) 0.000(3) -0.004(3) 0.002(3)
    C1A 0.017(3) 0.039(4) 0.037(4) 0.000(3) -0.004(3) 0.002(3)
    C2A 0.0147(12) 0.0294(16) 0.0246(13) -0.0022(10) 0.0041(10) 0.0019(12)
    Br2A 0.0147(12) 0.0294(16) 0.0246(13) -0.0022(10) 0.0041(10) 0.0019(12)
    C3A 0.005(10) 0.035(14) 0.024(13) 0.008(10) -0.002(9) -0.006(12)
    Br3A 0.0104(11) 0.0209(16) 0.0237(16) -0.0040(9) -0.0040(10) -0.0015(9)
    C4A 0.0138(12) 0.0212(11) 0.0243(14) -0.0028(9) 0.0055(9) -0.0012(14)
    Br4A 0.0138(12) 0.0212(11) 0.0243(14) -0.0028(9) 0.0055(9) -0.0012(14)
    S1B 0.023(3) 0.023(3) 0.034(4) 0.004(3) 0.001(3) -0.005(3)
    C1B 0.023(3) 0.023(3) 0.034(4) 0.004(3) 0.001(3) -0.005(3)
    C2B 0.0142(11) 0.0305(15) 0.0235(13) -0.0007(10) 0.0037(10) 0.0040(12)
    Br2B 0.0142(11) 0.0305(15) 0.0235(13) -0.0007(10) 0.0037(10) 0.0040(12)
    C3B 0.016(11) 0.015(11) 0.017(12) 0.000(9) 0.000(9) 0.002(10)
    Br3B 0.0090(11) 0.0200(16) 0.0290(17) 0.0022(10) -0.0020(10) -0.0028(10)
    C4B 0.0125(11) 0.0198(10) 0.0295(15) 0.0030(10) 0.0056(10) 0.0023(14)
    Br4B 0.0125(11) 0.0198(10) 0.0295(15) 0.0030(10) 0.0056(10) 0.0023(14)
_geom_special_details
;
 All esds (except the esd in the dihedral angle between two l.s. planes)
 are estimated using the full covariance matrix.  The cell esds are taken
 into account individually in the estimation of esds in distances, angles
 and torsion angles; correlations between esds in cell parameters are only
 used when they are defined by crystal symmetry.  An approximate (isotropic)
 treatment of cell esds is used for estimating esds involving l.s. planes.
;
loop_
    _geom_bond_atom_site_label_1
    _geom_bond_atom_site_label_2
    _geom_bond_site_symmetry_2
    _geom_bond_distance
    _geom_bond_publ_flag
    S1A C4A . 1.68(2) ?
    S1A C1A . 1.66(3) ?
    C1A C2A . 1.53(4) ?
    C1A H1A . 0.9500 ?
    C2A C3A . 1.47(3) ?
    C2A Br2A . 1.86(2) ?
    C3A C4A . 1.38(3) ?
    C3A Br3A . 1.86(2) ?
    C4A Br4A . 1.86(2) ?
    S1B C4B . 1.69(2) ?
    S1B C1B . 1.72(3) ?
    C1B C2B . 1.48(4) ?
    C1B H1B . 0.9500 ?
    C2B C3B . 1.41(3) ?
    C2B Br2B . 1.89(2) ?
    C3B C4B . 1.39(3) ?
    C3B Br3B . 1.90(2) ?
    C4B Br4B . 1.86(2) ?
loop_
    _geom_angle_atom_site_label_1
    _geom_angle_atom_site_label_2
    _geom_angle_atom_site_label_3
    _geom_angle_site_symmetry_1
    _geom_angle_site_symmetry_3
    _geom_angle
    _geom_angle_publ_flag
    C4A S1A C1A . . 98.9(13) ?
    C2A C1A S1A . . 105.5(17) ?
    C2A C1A H1A . . 127.2 ?
    S1A C1A H1A . . 127.2 ?
    C3A C2A C1A . . 112(2) ?
    C3A C2A Br2A . . 123.5(18) ?
    C1A C2A Br2A . . 123.9(18) ?
    C4A C3A C2A . . 110(2) ?
    C4A C3A Br3A . . 125.6(19) ?
    C2A C3A Br3A . . 124.0(19) ?
    C3A C4A S1A . . 112.5(18) ?
    C3A C4A Br4A . . 125.9(18) ?
    S1A C4A Br4A . . 121.4(14) ?
    C4B S1B C1B . . 97.7(12) ?
    C2B C1B S1B . . 103.8(17) ?
    C2B C1B H1B . . 128.1 ?
    S1B C1B H1B . . 128.1 ?
    C3B C2B C1B . . 116(2) ?
    C3B C2B Br2B . . 122.1(17) ?
    C1B C2B Br2B . . 122.1(18) ?
    C4B C3B C2B . . 112(2) ?
    C4B C3B Br3B . . 122.4(17) ?
    C2B C3B Br3B . . 125.8(17) ?
    C3B C4B S1B . . 110.9(17) ?
    C3B C4B Br4B . . 127.9(18) ?
    S1B C4B Br4B . . 121.1(14) ?
loop_
    _geom_hbond_atom_site_label_D
    _geom_hbond_atom_site_label_H
    _geom_hbond_atom_site_label_A
    _geom_hbond_site_symmetry_A
    _geom_hbond_distance_DH
    _geom_hbond_distance_HA
    _geom_hbond_distance_DA
    _geom_hbond_angle_DHA
    C1A H1A Br3A 4_565 0.95 3.04 3.89(3) 149
    C1A H1A Br4A 4_565 0.95 2.96 3.68(3) 134
    C1B H1B Br3B 4_455 0.95 2.93 3.79(3) 151
    C1B H1B Br4B 4_455 0.95 2.97 3.66(2) 131
data_global
_journal_date_recd_electronic     2008-03-07
_journal_date_accepted     2008-03-09
_journal_name_full     'Acta Crystallographica, Section E'
_journal_year     2008
_journal_volume     64
_journal_issue      4
_journal_page_first     o709
_journal_page_last     o709
_journal_paper_category     QO
_journal_coeditor_code     HB2706
_publ_contact_author_name     'Professor Jim Simpson'
_publ_contact_author_address
;
Department of Chemistry
  University of Otago
  P.O. Box 56
  Dunedin
  New Zealand
;
_publ_contact_author_email     jsimpson@alkali.otago.ac.nz
_publ_contact_author_fax     +64-3-04797906
_publ_contact_author_phone     +64-3-4797914
_publ_section_title
;
2,3,4-Tribromothiophene
;
loop_
    _publ_author_name
    _publ_author_address
    'Kuriger, Tony M.'
;       Department of Chemistry
        University of Otago
        PO Box 56
        Dunedin
        New Zealand
;
    'Moratti, Stephen C.'
;       Department of Chemistry
        University of Otago
        PO Box 56
        Dunedin
        New Zealand
;
    'Simpson, Jim'
;       Department of Chemistry
        University of Otago
        PO Box 56
        Dunedin
        New Zealand
;
