# Supplementary material for: 2,3,4-Tribromo­thio­phene
Source: Acta Crystallogr Sect E Struct Rep Online. 2008 Mar 14;64(Pt 4):o709. doi: 10.1107/S1600536808006600 (PMC2960970; doi:10.1107/S1600536808006600)
Supplement: Supplementary file 2 [file e-64-0o709-Isup2.hkl]

# 
# h,k,l, Fc-squared, Fo-squared, sigma(Fo-squared) and status flag 
# 
data_I
_shelx_title ' tmk02 in Pna2(1)' 
_shelx_refln_list_code          4 
_shelx_F_calc_maximum      487.04 
_exptl_crystal_F_000      1168.00 
_reflns_d_resolution_high  0.8841 
 
loop_ 
 _symmetry_equiv_pos_as_xyz 
 'x, y, z' 
 '-x, -y, z+1/2' 
 '-x+1/2, y+1/2, z+1/2' 
 'x+1/2, -y+1/2, z' 
 
_cell_length_a    12.4529 
_cell_length_b     3.9724 
_cell_length_c    28.8457 
_cell_angle_alpha  90.000 
_cell_angle_beta   90.000 
_cell_angle_gamma  90.000 
 
_shelx_F_squared_multiplier     1.000 
 
loop_ 
 _refln_index_h 
 _refln_index_k 
 _refln_index_l 
 _refln_F_squared_calc 
 _refln_F_squared_meas 
 _refln_F_squared_sigma 
 _refln_observed_status 
   0   0 -32    10517.80    14569.13   1674.02 o 
   2   0 -32     3058.57     3987.40    786.14 o 
   2   0 -31     1407.29     2049.16    523.92 o 
   4   0 -31      818.13      369.76    550.03 o 
   0   1 -31     9924.02    12971.23    958.85 o 
   1   1 -31     1639.29     2759.93    463.96 o 
   2   1 -31     6837.59     9267.42    580.36 o 
   3   1 -31      584.52      395.16    709.15 o 
   0   0 -30     5017.42     5727.44   1078.59 o 
   2   0 -30      235.89     -214.83    436.39 o 
   4   0 -30     1490.69     1654.87    568.80 o 
   1   1 -30     1104.82      966.67    402.11 o 
   2   1 -30     4557.19     6381.80    495.44 o 
   3   1 -30      919.06      677.62    392.84 o 
   4   1 -30      204.60      107.02    397.76 o 
   2   0 -29     1416.71     1360.70    469.66 o 
   4   0 -29     8370.61     9899.42    823.76 o 
   6   0 -29      115.72     -351.98    535.57 o 
   0   1 -29       41.88      580.86    394.45 o 
   1   1 -29      588.62      472.82    376.27 o 
   2   1 -29     1924.12     2349.50    361.46 o 
   3   1 -29     2737.82     3534.35    404.10 o 
   4   1 -29      305.45      237.74    380.03 o 
   5   1 -29     1265.35     1356.59    433.44 o 
   1   2 -29      476.55       60.66    940.19 o 
   0   0 -28     2953.82     5334.48    839.17 o 
   2   0 -28      139.14      294.06    419.44 o 
   4   0 -28      345.39      641.09    517.42 o 
   6   0 -28     1666.60     2616.97    542.39 o 
   1   1 -28     1911.07     2357.20    408.78 o 
   2   1 -28     1453.61     1485.93    302.76 o 
   3   1 -28     1242.74     1671.88    321.50 o 
   4   1 -28     4289.37     5489.60    444.41 o 
   5   1 -28      609.95      991.54    535.87 o 
   6   1 -28      767.10      403.30    450.50 o 
   0   2 -28      951.55      913.78   1060.11 o 
   1   2 -28     1133.31     1134.13    468.70 o 
   2   2 -28      892.18      472.84    468.75 o 
   3   2 -28     3562.80     3680.32    538.22 o 
   2   0 -27     3486.83     5146.85    573.10 o 
   4   0 -27     7379.73     8417.75    735.48 o 
   6   0 -27     2337.62     2836.34    539.05 o 
   0   1 -27     8000.90     9778.83    638.94 o 
   1   1 -27     1525.00     1514.22    290.28 o 
   2   1 -27     4503.13     5391.88    365.67 o 
   3   1 -27     2330.48     2118.74    322.42 o 
   4   1 -27     2254.47     2929.36    346.53 o 
   5   1 -27     1500.66     2113.82    562.78 o 
   6   1 -27     5812.59     6319.60    552.50 o 
   7   1 -27     2682.26     2870.53    531.69 o 
   1   2 -27     5661.51     6004.18    614.53 o 
   2   2 -27     3201.98     3117.20    505.48 o 
   3   2 -27      142.64       56.43    459.83 o 
   4   2 -27      472.22      269.01    387.50 o 
   0   0 -26    50825.93    56753.59   3175.96 o 
   2   0 -26    11913.40    15508.62    930.84 o 
   4   0 -26      915.38     1303.57    501.88 o 
   6   0 -26    15888.75    14320.97    908.97 o 
   8   0 -26    19191.11    18098.45   1065.85 o 
   1   1 -26     5092.42     5629.40    422.38 o 
   2   1 -26     4440.35     5131.32    348.65 o 
   3   1 -26      882.54      925.13    346.15 o 
   4   1 -26      929.47     1174.56    328.50 o 
   5   1 -26      411.44      584.09    376.17 o 
   6   1 -26     4005.90     3929.79    478.29 o 
   7   1 -26     3660.71     3122.25    490.05 o 
   0   2 -26     2489.14     1741.84   1101.39 o 
   1   2 -26     2535.04     2833.93    478.94 o 
   2   2 -26     2090.56     1830.09    394.09 o 
   3   2 -26     3416.76     3721.98    401.36 o 
   4   2 -26      344.41      -23.13    360.62 o 
   5   2 -26     5220.42     4880.11    517.60 o 
   2   0 -25     4892.51     6336.41    713.76 o 
   4   0 -25    65705.18    68670.92   3101.68 o 
   6   0 -25     1382.52     1307.97    457.48 o 
   8   0 -25     2946.72     3523.31    746.45 o 
   0   1 -25    25581.66    28548.04   1471.29 o 
   1   1 -25     1430.06     1520.28    277.06 o 
   2   1 -25      788.25      786.81    265.44 o 
   3   1 -25     3881.97     3493.96    350.69 o 
   4   1 -25      455.62      448.93    278.70 o 
   5   1 -25      884.51     1067.71    367.46 o 
   6   1 -25     1410.88     1402.80    418.76 o 
   7   1 -25       32.22     -123.51    388.47 o 
   8   1 -25     7374.72     7082.73    611.48 o 
   1   2 -25      362.66      -24.14    388.86 o 
   2   2 -25      181.88       30.38    293.98 o 
   3   2 -25     4850.66     5291.12    417.08 o 
   4   2 -25    12159.11    12424.16    762.76 o 
   5   2 -25     3948.32     4084.08    532.74 o 
   6   2 -25     1862.83     1538.09    446.30 o 
   0   0 -24    44976.43    49228.27   2706.62 o 
   2   0 -24     7212.75     8338.75    778.23 o 
   4   0 -24     2040.37     2001.40    498.90 o 
   6   0 -24     3922.02     4415.90    520.91 o 
   8   0 -24    38270.28    42681.59   2481.53 o 
   1   1 -24     2007.59     2253.81    263.78 o 
   2   1 -24    16602.36    16003.30    572.20 o 
   3   1 -24     1364.41      988.12    313.49 o 
   4   1 -24     8860.31     9072.47    444.98 o 
   5   1 -24     1183.26     1079.39    315.39 o 
   6   1 -24     6168.86     5544.67    436.02 o 
   7   1 -24     6848.91     6387.75    491.55 o 
   8   1 -24     2334.20     1380.45    438.96 o 
   9   1 -24     1465.67     2696.15    811.36 o 
   0   2 -24     4144.59     4525.04   1114.95 o 
   1   2 -24     2270.19     2367.46    317.89 o 
   2   2 -24     6821.66     8788.96    504.15 o 
   3   2 -24     2535.66     2554.93    350.02 o 
   4   2 -24      421.87       64.05    374.16 o 
   5   2 -24     3251.73     2542.39    443.18 o 
   6   2 -24     7756.24     7746.62    756.20 o 
   7   2 -24     1041.69     1366.40    504.93 o 
   1   3 -24     2761.22     2358.46    678.50 o 
   2   0 -23    13196.93    14722.61   1038.58 o 
   4   0 -23     2230.00     3082.07    495.26 o 
   6   0 -23     1158.76     1324.33    436.62 o 
   8   0 -23    11969.18    10505.19    905.21 o 
   0   1 -23     3034.63     3414.22    432.20 o 
   1   1 -23     3809.65     4022.46    448.98 o 
   2   1 -23    19480.96    17556.94   1033.15 o 
   3   1 -23     1137.55      970.83    257.90 o 
   4   1 -23     1329.57     1580.88    269.59 o 
   5   1 -23      520.79      332.61    259.84 o 
   6   1 -23    17152.95    17077.74   1188.78 o 
   7   1 -23     2471.94     2223.54    403.49 o 
   8   1 -23     1938.33     1907.39    419.14 o 
   9   1 -23     3100.20     1992.21    429.12 o 
   1   2 -23     4996.05     5969.14    391.52 o 
   2   2 -23    17887.27    17772.75    809.85 o 
   3   2 -23      296.19      268.11    288.19 o 
   4   2 -23      563.20      375.77    303.28 o 
   5   2 -23      544.68       45.49    527.61 o 
   6   2 -23    10190.42    10024.44    948.21 o 
   7   2 -23     6635.52     6011.32    606.47 o 
   0   3 -23     2902.05     1928.75    804.97 o 
   1   3 -23      863.35      661.05    810.95 o 
   2   3 -23      349.45      663.70    777.48 o 
   3   3 -23     2410.04     1781.71    433.97 o 
   0   0 -22     1616.96      988.51    364.16 o 
   2   0 -22      527.20     1276.70    452.32 o 
   4   0 -22     1271.43      774.25    398.00 o 
   6   0 -22      711.03      526.91    389.03 o 
   8   0 -22     2247.54     2925.66    599.14 o 
  10   0 -22     3621.35     3839.18    795.58 o 
   1   1 -22     1129.83     1136.94    234.59 o 
   2   1 -22     3338.68     3430.85    360.32 o 
   3   1 -22     3877.51     3529.33    312.22 o 
   4   1 -22    20414.82    20576.09    928.04 o 
   5   1 -22     3077.16     3380.73    373.01 o 
   6   1 -22    11388.43    10376.68    584.21 o 
   7   1 -22      189.00      582.77    356.98 o 
   8   1 -22     2073.49     1495.69    399.35 o 
   9   1 -22      594.99      827.61    379.37 o 
   0   2 -22     3567.36     2717.01    423.88 o 
   1   2 -22     2149.10     1906.34    291.09 o 
   2   2 -22     5560.61     5660.49    566.83 o 
   3   2 -22     4766.12     4937.02    381.15 o 
   4   2 -22      467.98      286.66    318.24 o 
   5   2 -22      842.96      498.29    457.83 o 
   6   2 -22     3487.43     3464.92    517.85 o 
   7   2 -22      872.73      707.58    460.01 o 
   8   2 -22     2639.35     2201.27    529.38 o 
   1   3 -22      152.18      690.70    549.41 o 
   2   3 -22      200.67       20.06    458.20 o 
   3   3 -22     4514.63     5031.93    686.91 o 
   4   3 -22       26.08      748.19    464.24 o 
   2   0 -21    15895.77    17618.58   1169.20 o 
   4   0 -21      893.16     1230.95    395.68 o 
   6   0 -21     1652.22     1722.74    602.62 o 
   8   0 -21     2958.52     2163.71    486.63 o 
  10   0 -21    10848.93     7545.05    992.17 o 
   0   1 -21    17773.86    17257.00    957.08 o 
   1   1 -21     3550.72     3068.16    326.32 o 
   2   1 -21     3217.24     3336.60    241.08 o 
   3   1 -21     5341.10     4962.15    341.85 o 
   4   1 -21      258.46      180.05    226.88 o 
   5   1 -21     3378.41     2580.53    321.13 o 
   6   1 -21      661.66      559.42    316.35 o 
   7   1 -21      723.51      386.94    328.81 o 
   8   1 -21     3783.89     2521.55    417.57 o 
   9   1 -21     6223.12     6304.16    658.32 o 
  10   1 -21     3504.87     2772.30    583.83 o 
   1   2 -21     2994.51     2954.96    304.55 o 
   2   2 -21      519.83      391.33    259.75 o 
   3   2 -21     5054.14     5822.02    384.39 o 
   4   2 -21     3422.05     3590.55    442.33 o 
   5   2 -21     5443.06     5939.73    437.52 o 
   6   2 -21     2133.50     2024.80    456.60 o 
   7   2 -21       74.39     -407.98    407.98 o 
   8   2 -21      647.04     -114.31    517.27 o 
   0   3 -21       14.21     -266.39    672.82 o 
   1   3 -21      119.20      298.92    484.49 o 
   2   3 -21      139.24      224.79    379.35 o 
   3   3 -21     1308.17      967.53    378.61 o 
   4   3 -21      810.47     1131.55    395.35 o 
   5   3 -21     2875.11     1871.76    499.53 o 
   0   0 -20      677.20      913.83    327.94 o 
   2   0 -20    12656.08    14805.85   1313.96 o 
   4   0 -20     5010.24     5987.85    612.72 o 
   6   0 -20     9933.76    10260.33   1254.17 o 
   8   0 -20      283.48      594.46    419.67 o 
  10   0 -20      370.72      639.56    616.52 o 
   1   1 -20     2528.47     2209.88    248.57 o 
   2   1 -20    14434.15    14926.26    818.23 o 
   3   1 -20     5118.32     4490.85    281.65 o 
   4   1 -20      145.66      -74.86    208.12 o 
   5   1 -20    10899.73    10378.51    542.68 o 
   6   1 -20     2720.11     2498.52    407.85 o 
   7   1 -20     1010.21     1228.31    343.48 o 
   8   1 -20     2395.06     2472.79    371.87 o 
   9   1 -20      379.26      143.68    346.57 o 
  10   1 -20     2897.23     2351.05    428.62 o 
   0   2 -20      288.87      127.07    305.17 o 
   1   2 -20    13088.24    13393.01    532.93 o 
   2   2 -20     2932.39     2584.67    296.39 o 
   3   2 -20     2446.52     1997.90    370.26 o 
   4   2 -20      368.61      -74.16    333.62 o 
   5   2 -20       12.02     -181.93    349.10 o 
   6   2 -20     2076.43     1904.57    435.19 o 
   7   2 -20     1669.87     1650.98    454.11 o 
   8   2 -20      371.76       47.39    432.58 o 
   9   2 -20     4281.48     3853.19    573.63 o 
   1   3 -20      800.18     1061.36    496.11 o 
   2   3 -20     1871.94     1498.51    385.70 o 
   3   3 -20     1228.36     1424.40    381.80 o 
   4   3 -20     1850.20     1590.94    397.55 o 
   5   3 -20     1106.86      861.32    455.14 o 
   2   0 -19      602.54      626.12    374.77 o 
   4   0 -19    15788.20    16921.18    964.13 o 
   6   0 -19      110.25      676.80    343.14 o 
   8   0 -19     4409.13     4956.97    848.70 o 
  10   0 -19     1780.56     1159.14    606.16 o 
   0   1 -19      527.81      312.04    216.67 o 
   1   1 -19     7898.31     7763.04    341.44 o 
   2   1 -19    14717.86    15466.61    527.58 o 
   3   1 -19      794.70     1121.32    211.13 o 
   4   1 -19     1129.95      892.15    265.48 o 
   5   1 -19     1395.09     1303.57    293.06 o 
   6   1 -19    22222.14    21423.52    829.88 o 
   7   1 -19     1757.22     1449.42    338.33 o 
   8   1 -19     2946.77     2471.15    363.19 o 
   9   1 -19     3262.65     3175.79    401.30 o 
  10   1 -19      376.85      248.70    365.57 o 
  11   1 -19      223.22     1789.18   1087.53 o 
   1   2 -19     7129.70     7503.56    396.29 o 
   2   2 -19     5201.64     5378.55    345.06 o 
   3   2 -19     1063.58     1341.31    297.51 o 
   4   2 -19     4572.22     5071.75    512.30 o 
   5   2 -19     7897.20     8087.85    467.76 o 
   6   2 -19      609.98      802.99    381.87 o 
   7   2 -19     2031.69     2257.70    452.26 o 
   8   2 -19      104.54      346.70    417.05 o 
   9   2 -19     1594.60     1363.73    488.03 o 
   0   3 -19     8757.39     8742.88   2595.59 o 
   1   3 -19     2456.02     2717.93    529.62 o 
   2   3 -19      706.94      410.07    366.21 o 
   3   3 -19      857.76      732.57    355.91 o 
   4   3 -19      473.52      435.47    358.40 o 
   5   3 -19     3240.46     3329.56    579.56 o 
   6   3 -19     1563.85     2085.20    491.07 o 
   0   0 -18   105944.96   110082.40   5940.86 o 
   2   0 -18     5836.92     4887.70    961.26 o 
   4   0 -18     5308.67     4673.62    586.67 o 
   6   0 -18     2352.46     2982.51    387.07 o 
   8   0 -18    31037.09    34395.51   1655.98 o 
  10   0 -18     9098.06     7153.16    832.78 o 
   1   1 -18     1610.21     1291.37    185.73 o 
   2   1 -18     4479.72     4311.09    357.45 o 
   3   1 -18     4384.20     4104.71    265.70 o 
   4   1 -18    21291.87    20258.51    719.77 o 
   5   1 -18     7167.56     7021.21    380.91 o 
   6   1 -18     5293.86     4640.53    444.78 o 
   7   1 -18     1301.78     1596.58    325.87 o 
   8   1 -18      754.72      552.33    304.09 o 
   9   1 -18       35.39       82.09    329.80 o 
  10   1 -18     5615.55     4890.48    469.82 o 
  11   1 -18      802.40      156.60    425.94 o 
   0   2 -18    32329.85    36452.02   1507.19 o 
   1   2 -18     6272.30     6197.50    477.33 o 
   2   2 -18      836.59      753.31    262.05 o 
   3   2 -18     1756.95     1322.43    285.33 o 
   4   2 -18      153.93      279.05    313.40 o 
   5   2 -18     6297.89     5133.51    485.63 o 
   6   2 -18     3231.51     2814.95    360.58 o 
   7   2 -18     6158.16     5970.54    465.84 o 
   8   2 -18     9822.29     8520.65    850.49 o 
   9   2 -18     6791.24     5924.22    526.35 o 
   1   3 -18     3000.20     3404.06    736.71 o 
   2   3 -18     5071.52     6209.04    568.55 o 
   3   3 -18     1553.96     1477.58    367.43 o 
   4   3 -18    13447.81    11805.16    637.78 o 
   5   3 -18     1319.98     1172.69    425.16 o 
   6   3 -18     3919.03     2421.52    501.93 o 
   7   3 -18     2232.59     1783.17    874.70 o 
   2   0 -17    41371.25    41570.15   2331.83 o 
   4   0 -17    95624.10   104511.70   4328.30 o 
   6   0 -17    33079.01    30392.42   1585.58 o 
   8   0 -17     2247.14     2131.59    487.95 o 
  10   0 -17    20438.27    20048.02   1317.33 o 
   0   1 -17    23014.05    20224.06    898.48 o 
   1   1 -17     2935.50     2816.01    194.33 o 
   2   1 -17     9423.28    10465.42    437.66 o 
   3   1 -17     8755.37     9008.51    408.26 o 
   4   1 -17     3976.23     4264.62    272.44 o 
   5   1 -17     5831.89     5519.82    326.19 o 
   6   1 -17     9012.86     8332.97    485.61 o 
   7   1 -17      392.12      392.65    285.51 o 
   8   1 -17     8335.96     8697.20    499.77 o 
   9   1 -17     4746.16     4678.99    420.74 o 
  10   1 -17     5954.13     4811.58    498.60 o 
  11   1 -17     5659.82     5595.89    547.92 o 
   1   2 -17      971.64     1034.53    191.57 o 
   2   2 -17     3234.50     2644.21    304.46 o 
   3   2 -17    10645.17    11126.80    517.49 o 
   4   2 -17     8979.41     8992.07    587.51 o 
   5   2 -17     7153.14     6331.36    410.75 o 
   6   2 -17     4475.71     3428.88    376.60 o 
   7   2 -17       58.82      752.60    329.67 o 
   8   2 -17     3970.89     3004.63    415.36 o 
   9   2 -17      699.52      645.46    386.56 o 
  10   2 -17     3467.50     3427.82    456.81 o 
   0   3 -17    20191.38    14806.67   1942.72 o 
   1   3 -17     3951.32     4230.43    591.39 o 
   2   3 -17    14271.34    15920.92    789.09 o 
   3   3 -17     1307.35      650.94    512.78 o 
   4   3 -17      234.67      557.76    346.35 o 
   5   3 -17     2875.13     3037.53    402.85 o 
   6   3 -17     9304.57     8031.99    644.52 o 
   7   3 -17     2407.57     1959.22    504.28 o 
   0   0 -16     5093.51     5454.26    388.98 o 
   2   0 -16    60377.13    50932.25   2941.27 o 
   4   0 -16     3145.51     3102.02    305.69 o 
   6   0 -16    79530.44    81215.10   6160.38 o 
   8   0 -16     8945.72     8021.65    892.41 o 
  10   0 -16    10496.08    11872.90    935.86 o 
  12   0 -16     4695.50     4082.73    919.24 o 
   1   1 -16     6366.99     6348.42    264.10 o 
   2   1 -16    32626.82    32856.64   1025.20 o 
   3   1 -16      610.88      939.03    199.45 o 
   4   1 -16     2065.05     1503.53    252.50 o 
   5   1 -16     2302.14     2826.93    321.79 o 
   6   1 -16    14651.57    16139.47    680.57 o 
   7   1 -16     4955.18     3937.70    379.65 o 
   8   1 -16    11972.21    10425.62    604.10 o 
   9   1 -16     2209.07     2299.29    356.07 o 
  10   1 -16    11506.38    10380.19    684.62 o 
  11   1 -16     1346.17     1239.31    407.87 o 
   0   2 -16     3646.06     4077.30    327.98 o 
   1   2 -16     6802.66     5992.99    332.90 o 
   2   2 -16    16739.60    15689.80    716.91 o 
   3   2 -16     4359.70     3692.54    377.93 o 
   4   2 -16     2658.69     3240.65    316.42 o 
   5   2 -16     7098.75     6894.21    375.73 o 
   6   2 -16    14904.36    13815.19    646.11 o 
   7   2 -16     2999.18     2703.52    456.89 o 
   8   2 -16      503.82      106.89    394.31 o 
   9   2 -16     1740.12      679.86    377.62 o 
  10   2 -16     3857.66     2755.16    425.86 o 
   1   3 -16     7594.39     6901.43    641.19 o 
   2   3 -16    17941.86    18946.76    967.18 o 
   3   3 -16     1103.81     1151.24    368.36 o 
   4   3 -16     4542.61     4148.11    465.33 o 
   5   3 -16      648.66      865.20    342.30 o 
   6   3 -16     9270.95    10504.98    698.48 o 
   7   3 -16      615.79     1068.40    501.00 o 
   2   0 -15    58980.15    51407.96   2832.05 o 
   4   0 -15     8905.92    10864.05    516.51 o 
   6   0 -15    23438.15    24152.89   1128.77 o 
   8   0 -15     2789.26     2201.51    596.90 o 
  10   0 -15    13051.29    12674.38   1008.40 o 
  12   0 -15       20.57      251.18    597.16 o 
   0   1 -15    70485.65    63115.09   2185.46 o 
   1   1 -15     7787.43     7357.20    303.99 o 
   2   1 -15     7100.10     8098.44    404.51 o 
   3   1 -15     3629.22     4078.81    273.75 o 
   4   1 -15     4198.82     4864.37    319.16 o 
   5   1 -15     2726.37     3618.88    306.10 o 
   6   1 -15     2222.50     2861.42    369.93 o 
   7   1 -15     7715.25     8355.42    487.91 o 
   8   1 -15    32920.45    33058.41   1204.99 o 
   9   1 -15     1114.77      948.57    310.30 o 
  10   1 -15     7451.21     6627.22    526.93 o 
  11   1 -15      320.47     -130.90    423.86 o 
  12   1 -15     7785.17     6978.19    681.38 o 
   1   2 -15     6172.61     5592.30    341.87 o 
   2   2 -15     7857.77     6871.72    338.29 o 
   3   2 -15     4031.74     3540.47    434.53 o 
   4   2 -15    29542.97    30056.91   1017.89 o 
   5   2 -15     6947.93     6815.13    363.30 o 
   6   2 -15     4383.75     3851.27    368.54 o 
   7   2 -15    15599.41    13810.55    665.91 o 
   8   2 -15     5342.78     4263.30    428.91 o 
   9   2 -15     1453.57      631.16    370.10 o 
  10   2 -15     2762.42     2985.32    412.42 o 
   0   3 -15      297.54     -130.17    833.26 o 
   1   3 -15     6966.66     7462.94    695.73 o 
   2   3 -15    11696.25    14083.54    709.22 o 
   3   3 -15     2498.84     2429.40    398.84 o 
   4   3 -15      147.16      411.79    355.96 o 
   5   3 -15       82.59       85.58    326.06 o 
   6   3 -15     7942.05     7634.00    517.53 o 
   7   3 -15     3804.57     4050.22    529.97 o 
   8   3 -15       95.39       41.14    437.58 o 
   0   0 -14      391.57       16.93    189.93 o 
   2   0 -14     2393.99     2112.25    341.39 o 
   4   0 -14     3339.54     4595.43    310.66 o 
   6   0 -14     3944.07     4111.67    601.98 o 
   8   0 -14     2374.86     2210.49    562.27 o 
  10   0 -14    12660.09    12388.56    941.60 o 
  12   0 -14      222.94      341.77    583.72 o 
   1   1 -14    14024.83    13528.56    441.88 o 
   2   1 -14     6736.64     6473.99    301.24 o 
   3   1 -14    11568.00    11241.37    434.47 o 
   4   1 -14    77842.57    71968.84   2251.43 o 
   5   1 -14     1342.47     1337.39    274.12 o 
   6   1 -14      835.58      509.77    253.54 o 
   7   1 -14     3705.65     4545.67    360.56 o 
   8   1 -14     3045.12     3323.87    346.14 o 
   9   1 -14     2108.21     2339.08    338.61 o 
  10   1 -14     3717.69     3562.49    542.09 o 
  11   1 -14     3492.07     3149.02    502.37 o 
  12   1 -14    13148.38    11860.15    923.98 o 
   0   2 -14    47450.16    48511.39   2226.51 o 
   1   2 -14      526.51      513.43    210.47 o 
   2   2 -14      364.02      464.52    195.93 o 
   3   2 -14    18552.09    16233.38    639.89 o 
   4   2 -14       76.42      462.94    199.00 o 
   5   2 -14     7437.10     6840.11    372.25 o 
   6   2 -14      181.86      541.93    275.68 o 
   7   2 -14     1761.32     1196.08    319.09 o 
   8   2 -14    20598.65    17301.76    878.33 o 
   9   2 -14     1311.67      970.46    368.20 o 
  10   2 -14     2009.25     1414.66    370.10 o 
  11   2 -14     4111.65     2366.51    521.19 o 
   1   3 -14     3056.55     1777.11   1047.56 o 
   2   3 -14     1322.97     1688.32    364.01 o 
   3   3 -14     6772.81     6859.78    513.39 o 
   4   3 -14      217.05      235.27    341.95 o 
   5   3 -14      977.71      744.34    371.38 o 
   6   3 -14     3559.60     3297.88    397.66 o 
   7   3 -14     1026.96     1069.11    499.42 o 
   8   3 -14      350.64      510.98    440.35 o 
   0   4 -14    14566.37    11950.85   1213.00 o 
   1   4 -14     2331.20     2819.89    566.06 o 
   2   4 -14      827.79     -784.31    784.31 o 
   2   0 -13    16963.99    14171.58    716.53 o 
   4   0 -13    20031.19    19476.56    880.55 o 
   6   0 -13     2501.88     2315.68    358.20 o 
   8   0 -13    18567.25    21732.68   1387.46 o 
  10   0 -13     7240.90     7503.06    935.47 o 
  12   0 -13      337.53      772.62    582.33 o 
   0   1 -13    40875.73    36807.54   1478.85 o 
   1   1 -13      582.70      856.35    133.15 o 
   2   1 -13     3004.60     4078.81    224.46 o 
   3   1 -13    18029.16    16428.56    518.74 o 
   4   1 -13      645.65      652.90    193.82 o 
   5   1 -13     5724.44     5359.86    358.36 o 
   6   1 -13     2479.70     2313.31    278.71 o 
   7   1 -13     4349.71     3968.89    353.14 o 
   8   1 -13    11604.87    12757.41    565.67 o 
   9   1 -13      268.12      931.16    483.67 o 
  10   1 -13      639.50      600.24    385.16 o 
  11   1 -13     3859.53     3922.87    516.43 o 
  12   1 -13      808.29     1741.37    475.61 o 
   1   2 -13    11007.29    10145.19    604.59 o 
   2   2 -13      525.47      200.38    184.98 o 
   3   2 -13    13680.67    13005.95    543.42 o 
   4   2 -13    10899.69    11585.69    454.34 o 
   5   2 -13      916.29      900.11    275.50 o 
   6   2 -13       66.96      325.49    264.90 o 
   7   2 -13      290.69      504.02    290.94 o 
   8   2 -13     1548.52     2240.21    357.11 o 
   9   2 -13     5847.31     4721.61    460.00 o 
  10   2 -13     1578.34     1544.95    396.68 o 
  11   2 -13     2812.70     1849.75    440.43 o 
   0   3 -13     1008.74      277.11    513.52 o 
   1   3 -13      480.48      896.49    500.09 o 
   2   3 -13      553.67     1305.62    390.84 o 
   3   3 -13     4977.79     5252.49    604.37 o 
   4   3 -13     1024.53      804.25    350.32 o 
   5   3 -13     2253.79     1408.48    375.68 o 
   6   3 -13     1620.31     2053.05    352.91 o 
   7   3 -13     1120.00      690.56    371.21 o 
   8   3 -13       42.21      140.40    385.85 o 
   1   4 -13     2669.21     3404.45    566.97 o 
   2   4 -13      671.36     1081.72    516.78 o 
   3   4 -13      298.60      690.41    828.12 o 
   0   0 -12    35298.44    34106.04   1822.51 o 
   2   0 -12      899.32      455.82    202.43 o 
   4   0 -12     3366.12     3481.18    751.14 o 
   6   0 -12     5137.53     5671.03    509.85 o 
   8   0 -12    12639.02    13337.10   1069.11 o 
  10   0 -12     1505.73      923.82    467.32 o 
  12   0 -12     6783.26     5714.98    769.64 o 
   1   1 -12     9897.01     8973.70    350.15 o 
   2   1 -12     9852.07     8126.19    323.01 o 
   3   1 -12     1577.52     1559.73    147.35 o 
   4   1 -12    15425.67    17137.23    576.08 o 
   5   1 -12     2468.87     2627.75    260.75 o 
   6   1 -12     2948.06     3511.89    306.17 o 
   7   1 -12    14251.93    14457.13    631.05 o 
   8   1 -12     2162.08     2187.24    325.22 o 
   9   1 -12     3574.07     3542.75    590.38 o 
  10   1 -12     2497.15     2084.88    418.21 o 
  11   1 -12     1809.37     2146.31    450.03 o 
  12   1 -12     5250.21     5144.55    576.50 o 
   0   2 -12     7546.16     7064.11    672.90 o 
   1   2 -12    10852.17    10442.45    446.36 o 
   2   2 -12       60.92     -184.39    192.72 o 
   3   2 -12     6352.40     6315.28    352.70 o 
   4   2 -12      223.75      454.26    202.59 o 
   5   2 -12     3369.16     3853.32    290.17 o 
   6   2 -12      369.99      359.93    229.46 o 
   7   2 -12     7042.95     5876.03    442.86 o 
   8   2 -12     6358.59     5744.94    448.63 o 
   9   2 -12     1181.25     1372.90    329.97 o 
  10   2 -12      407.75      207.68    347.17 o 
  11   2 -12      235.48      619.79    389.52 o 
   1   3 -12     1965.31     2741.85    493.02 o 
   2   3 -12     2930.54     3341.48    439.83 o 
   3   3 -12     1412.50     1567.13    342.87 o 
   4   3 -12      325.06       22.29    313.77 o 
   5   3 -12      604.71      -59.88    330.51 o 
   6   3 -12     1498.31     1547.85    340.99 o 
   7   3 -12     4103.11     3398.94    437.80 o 
   8   3 -12      887.39      727.04    399.61 o 
   9   3 -12     2939.81     1715.55    453.49 o 
   0   4 -12    17130.78    16627.81   1263.50 o 
   1   4 -12      556.62     1293.74    505.48 o 
   2   4 -12       28.19      272.73    478.32 o 
   3   4 -12     4003.74     2907.69    559.99 o 
   2   0 -11     5455.50     5153.74    315.95 o 
   4   0 -11     1206.74      822.86    375.35 o 
   6   0 -11     5673.42     5698.20    466.13 o 
   8   0 -11     3254.73     4845.47    637.06 o 
  10   0 -11     7265.15     8027.77   1067.31 o 
  12   0 -11     5146.78     4780.45    712.76 o 
   0   1 -11    47402.07    51256.40   1761.15 o 
   1   1 -11    10083.24     9810.70    354.39 o 
   2   1 -11     2032.95     1908.95    164.71 o 
   3   1 -11     5196.36     6167.75    238.29 o 
   4   1 -11     1571.87     2203.91    195.63 o 
   5   1 -11     4849.06     4685.26    270.33 o 
   6   1 -11    11100.76    11527.33    512.84 o 
   7   1 -11     1932.86     2005.31    276.56 o 
   8   1 -11    31788.06    32958.80   1136.53 o 
   9   1 -11     1546.11     1393.70    344.97 o 
  10   1 -11     3079.01     2745.86    561.69 o 
  11   1 -11     5477.70     5361.93    700.96 o 
  12   1 -11      683.25      790.61    458.52 o 
   1   2 -11     8782.68     9276.93    421.21 o 
   2   2 -11      588.15      667.71    191.59 o 
   3   2 -11      670.99      775.50    179.37 o 
   4   2 -11    22696.75    19798.45    723.60 o 
   5   2 -11     5274.51     5587.91    292.39 o 
   6   2 -11      883.55     1003.11    267.85 o 
   7   2 -11    14712.24    13762.05    633.74 o 
   8   2 -11     1511.77     1829.70    338.55 o 
   9   2 -11     3039.41     3624.68    379.05 o 
  10   2 -11     1350.73     1519.33    378.39 o 
  11   2 -11     1160.09     1278.61    396.29 o 
   0   3 -11      629.65      998.05    505.36 o 
   1   3 -11     2717.56     3334.56    417.29 o 
   2   3 -11     6075.67     7173.22    622.48 o 
   3   3 -11     1223.47     1205.13    368.75 o 
   4   3 -11       30.02     -275.08    294.41 o 
   5   3 -11     6652.22     4835.18    460.29 o 
   6   3 -11     5010.19     4778.78    418.23 o 
   7   3 -11      628.04     1405.58    418.64 o 
   8   3 -11      542.66       33.72    378.48 o 
   9   3 -11     1326.81     1320.45    438.80 o 
   1   4 -11     2284.26     1434.82    495.54 o 
   2   4 -11      328.94      362.92    463.81 o 
   3   4 -11     2240.94     1895.13    514.65 o 
   4   4 -11     5968.56     4406.78    679.23 o 
   0   0 -10    31485.90    24644.38   1123.08 o 
   2   0 -10    52522.38    53987.96   1751.34 o 
   4   0 -10    14929.60    16480.00    796.38 o 
   6   0 -10    26439.49    30400.94   1346.66 o 
   8   0 -10      938.14      650.06    509.42 o 
  10   0 -10    31523.90    35030.13   1728.18 o 
  12   0 -10     3850.02     4774.73    672.47 o 
   1   1 -10     1414.73     1879.43    152.83 o 
   2   1 -10     8837.54     7445.73    401.28 o 
   3   1 -10     4614.24     4762.31    291.81 o 
   4   1 -10    60969.94    65955.74   1638.22 o 
   5   1 -10     8048.59     7892.93    328.56 o 
   6   1 -10     3376.72     3492.31    257.74 o 
   7   1 -10     2565.75     2839.13    294.95 o 
   8   1 -10     7232.96     6379.18    435.72 o 
   9   1 -10     1733.12     1494.47    462.13 o 
  10   1 -10      638.44      690.39    377.92 o 
  11   1 -10     2776.44     2161.71    468.75 o 
  12   1 -10    14105.36    12730.71   1156.70 o 
  13   1 -10     3245.01     3906.33   1418.15 o 
   0   2 -10    32773.35    26612.24   2220.38 o 
   1   2 -10     5650.43     5317.60    287.04 o 
   2   2 -10     6499.34     7561.35    364.96 o 
   3   2 -10    11493.15    11870.78    429.98 o 
   4   2 -10     3383.78     3549.62    266.79 o 
   5   2 -10     1602.13     1792.37    223.54 o 
   6   2 -10     1734.73     1599.11    290.02 o 
   7   2 -10     4245.44     4686.77    382.90 o 
   8   2 -10    12227.74    11780.67    607.37 o 
   9   2 -10     5245.34     4547.06    399.54 o 
  10   2 -10     5723.75     5154.94    468.82 o 
  11   2 -10    19765.20    17558.34   1730.94 o 
   1   3 -10      901.95      641.63    337.81 o 
   2   3 -10    13626.82    12978.46    752.19 o 
   3   3 -10     4549.82     4717.16    453.78 o 
   4   3 -10       34.73      465.35    309.46 o 
   5   3 -10     5586.52     5840.92    419.73 o 
   6   3 -10    10927.47    10747.95    572.16 o 
   7   3 -10     1924.05     2022.96    434.29 o 
   8   3 -10      523.48      -32.46    367.97 o 
   9   3 -10      749.40       -3.23    396.78 o 
   0   4 -10      893.92     1931.02    826.76 o 
   1   4 -10     4101.58     3347.56    543.81 o 
   2   4 -10     1756.57     2270.12    500.77 o 
   3   4 -10      883.56     1523.83    480.40 o 
   4   4 -10      574.63     2042.75    573.70 o 
   2   0  -9   131618.39   132862.45   4305.50 o 
   4   0  -9     7140.53     7885.93    463.30 o 
   6   0  -9   100298.61   114948.79   6003.99 o 
   8   0  -9     2880.74     2794.99    537.21 o 
  10   0  -9    63233.16    63543.77   2828.10 o 
  12   0  -9     2292.75     3887.61    632.78 o 
   0   1  -9     9953.69     8116.97    511.36 o 
   1   1  -9     2688.62     3024.14    198.37 o 
   2   1  -9    27097.65    22508.20    589.62 o 
   3   1  -9     4846.29     4639.74    189.51 o 
   4   1  -9     8552.19     8723.90    297.01 o 
   5   1  -9    17243.05    17707.79    491.58 o 
   6   1  -9    42257.46    41676.90   1154.91 o 
   7   1  -9     2752.07     3096.37    292.31 o 
   8   1  -9     2646.59     2843.68    575.90 o 
   9   1  -9    10438.01    11111.05    683.41 o 
  10   1  -9      446.83      340.70    399.80 o 
  11   1  -9      974.64     1254.25    417.06 o 
  12   1  -9    20813.18    19184.01   1753.50 o 
  13   1  -9     2133.56     2285.64    546.06 o 
   1   2  -9     8345.80     7766.22    361.02 o 
   2   2  -9    20114.04    20837.36    733.76 o 
   3   2  -9    10990.56    10582.85    411.87 o 
   4   2  -9      571.11      736.96    190.33 o 
   5   2  -9     6213.21     7072.36    380.40 o 
   6   2  -9    11875.23    13912.61    667.81 o 
   7   2  -9     6261.20     6373.66    480.36 o 
   8   2  -9     9958.09     9559.29    535.01 o 
   9   2  -9     1250.63     1415.97    341.83 o 
  10   2  -9     7508.14     5714.37    490.50 o 
  11   2  -9     2586.77     2981.34    434.02 o 
  12   2  -9     1036.27     2873.54   1166.90 o 
   0   3  -9     4858.55     4768.15    627.62 o 
   1   3  -9     3371.25     2730.98    306.77 o 
   2   3  -9    23675.24    22338.60   1170.17 o 
   3   3  -9     1716.96     2358.75    373.50 o 
   4   3  -9      449.16      474.24    344.94 o 
   5   3  -9    14530.42    14164.72    637.72 o 
   6   3  -9    21065.13    19083.77    799.73 o 
   7   3  -9     1635.50     1118.71    406.24 o 
   8   3  -9     2986.09     1798.48    601.69 o 
   9   3  -9     1033.92     1053.36    415.69 o 
   1   4  -9     7547.48     6558.81    608.41 o 
   2   4  -9     1911.02     1735.48    478.90 o 
   3   4  -9      689.18      589.51    461.03 o 
   4   4  -9      271.27      357.23    482.10 o 
   5   4  -9     1018.12     -352.12   1039.91 o 
   0   0  -8   201945.81   157501.75   8683.23 o 
   2   0  -8   118794.13   113042.45   4076.06 o 
   4   0  -8    14886.88    15029.61    767.74 o 
   6   0  -8    93529.64   103794.58   5525.81 o 
   8   0  -8    40205.83    42959.32   2475.44 o 
  10   0  -8    22522.46    25050.65   1352.64 o 
  12   0  -8     5060.83     5803.74   1104.34 o 
   1   1  -8    11144.27    10090.26    317.68 o 
   2   1  -8    17592.11    15412.75    426.90 o 
   3   1  -8     1834.69     2102.54    137.48 o 
   4   1  -8    38231.30    43563.45   1048.95 o 
   5   1  -8    11857.58    12115.74    344.10 o 
   6   1  -8     9950.95     9878.62    382.61 o 
   7   1  -8     3543.33     3957.37    315.10 o 
   8   1  -8    13657.72    14469.33    708.75 o 
   9   1  -8     3329.07     3147.79    414.99 o 
  10   1  -8     6119.59     5800.72    524.11 o 
  11   1  -8       12.61      105.76    369.52 o 
  12   1  -8    10772.07     9843.04    950.75 o 
  13   1  -8     8861.04     9102.73    731.03 o 
   1   2  -8    20757.67    19060.65    665.80 o 
   2   2  -8    12648.43    14114.34    522.40 o 
   3   2  -8      400.46      738.32    173.90 o 
   4   2  -8     3548.73     3640.07    277.59 o 
   5   2  -8     2519.25     2660.19    285.78 o 
   6   2  -8     8529.70     8659.65    505.73 o 
   7   2  -8    15912.10    15471.96    675.71 o 
   8   2  -8    12118.67    11664.95    596.91 o 
   9   2  -8     8778.67     8483.77    544.83 o 
  10   2  -8     5449.71     4723.36    466.80 o 
  11   2  -8     3686.27     3876.71    458.68 o 
  12   2  -8     8169.57     6487.71    755.91 o 
   1   3  -8     7392.60     6955.74    420.71 o 
   2   3  -8    20857.13    22489.55   1172.01 o 
   3   3  -8     2038.22     2045.33    327.83 o 
   4   3  -8    19305.57    18128.54    879.41 o 
   5   3  -8     4428.95     3876.58    399.09 o 
   6   3  -8    13317.01    14572.46    696.61 o 
   7   3  -8     2830.99     2422.29    440.30 o 
   8   3  -8      223.91      845.44    420.41 o 
   9   3  -8     5133.27     3729.39    532.35 o 
   0   4  -8      191.77     -794.55   1285.82 o 
   1   4  -8     3393.48     4410.60    522.60 o 
   2   4  -8      226.98     -285.45    421.69 o 
   3   4  -8     3464.60     3173.30    517.98 o 
   4   4  -8     1038.30     1078.81    532.82 o 
   5   4  -8     4779.54     3756.94    648.97 o 
   2   0  -7    31283.13    26503.45   1125.79 o 
   4   0  -7   164824.80   169979.30   5971.97 o 
   6   0  -7    12891.91    14571.31    935.92 o 
   8   0  -7    10020.97    11248.40    752.11 o 
  10   0  -7     8042.76    10089.40    776.76 o 
  12   0  -7    20307.69    22065.40   1303.23 o 
   0   1  -7   124002.63   122030.98   3687.66 o 
   1   1  -7    22569.06    19552.90    477.00 o 
   2   1  -7    10196.09     8853.87    273.31 o 
   3   1  -7     6186.54     6359.19    215.55 o 
   4   1  -7      546.60      669.01    111.77 o 
   5   1  -7      244.39      288.14    149.73 o 
   6   1  -7    21141.79    20160.40    667.28 o 
   7   1  -7     3050.81     3651.89    304.27 o 
   8   1  -7    46001.43    48326.18   1966.65 o 
   9   1  -7     8369.03     8010.97    594.67 o 
  10   1  -7     9791.40    10664.07   1297.81 o 
  11   1  -7     1765.48     1595.48    405.38 o 
  12   1  -7     1910.39     1417.96    448.04 o 
  13   1  -7      297.70      287.93    392.70 o 
   1   2  -7     7673.93     7153.69    321.64 o 
   2   2  -7     1420.61     1813.48    229.86 o 
   3   2  -7    15842.43    14510.40    561.16 o 
   4   2  -7    43251.74    36274.04   1185.54 o 
   5   2  -7    20527.54    18286.44    666.92 o 
   6   2  -7     4312.25     4378.61    426.56 o 
   7   2  -7     5883.25     6272.50    455.89 o 
   8   2  -7     2727.00     3965.71    373.83 o 
   9   2  -7      883.54     1091.43    319.26 o 
  10   2  -7     4452.28     4361.17    440.68 o 
  11   2  -7     1547.02     1703.84    406.83 o 
  12   2  -7     9923.88     8789.60    632.44 o 
   0   3  -7    35802.70    33460.11   2170.74 o 
   1   3  -7    10886.77     9609.29    539.68 o 
   2   3  -7     8140.21     9626.29    585.36 o 
   3   3  -7     2021.39     1845.84    317.27 o 
   4   3  -7      349.57     2386.93    545.58 o 
   5   3  -7     4414.35     4649.12    409.36 o 
   6   3  -7     7012.80     7708.61    518.21 o 
   7   3  -7     3142.39     2827.79    518.57 o 
   8   3  -7    12301.33    11982.03    855.49 o 
   9   3  -7     1931.65     1595.95    651.07 o 
  10   3  -7     4886.49     4141.61    915.41 o 
   1   4  -7      633.92     1744.07    443.64 o 
   2   4  -7     1158.34      472.98    427.38 o 
   3   4  -7     6368.72     5544.84    574.53 o 
   4   4  -7     3205.23     2728.97    919.42 o 
   5   4  -7     2656.53     1823.44    571.61 o 
   0   0  -6     3225.81     3457.01    408.84 o 
   2   0  -6      591.89      796.67    202.10 o 
   4   0  -6    11305.45    11259.59    584.45 o 
   6   0  -6     2891.07     3352.07    444.36 o 
   8   0  -6    12937.03    15564.20    853.38 o 
  10   0  -6     1624.18     1752.67    429.91 o 
  12   0  -6    13289.09    13538.03   1004.93 o 
   1   1  -6     2136.16     2030.38     94.09 o 
   2   1  -6    89063.67    80114.48   1843.89 o 
   3   1  -6    19046.18    18314.52    457.48 o 
   4   1  -6    35697.13    38500.61    932.68 o 
   5   1  -6    22008.27    22568.34    613.80 o 
   6   1  -6    10614.57    11927.42    444.85 o 
   7   1  -6     1051.22      737.44    251.22 o 
   8   1  -6     1138.40     1476.12    302.15 o 
   9   1  -6     1286.19     1120.71    326.82 o 
  10   1  -6    31229.88    31290.03   1348.61 o 
  11   1  -6      638.10      332.03    331.46 o 
  12   1  -6     5043.91     3513.25    550.77 o 
  13   1  -6     2300.93     2000.58    441.25 o 
   0   2  -6    18448.41    15965.47    970.14 o 
   1   2  -6    10375.86     8593.35    327.60 o 
   2   2  -6    21588.66    22220.79    761.81 o 
   3   2  -6    13004.17    12589.96    498.73 o 
   4   2  -6      844.43     1415.26    285.58 o 
   5   2  -6    12382.77    13158.87    497.37 o 
   6   2  -6    15382.36    15323.01    643.09 o 
   7   2  -6      390.42      354.30    287.00 o 
   8   2  -6    13415.84    13012.02    629.12 o 
   9   2  -6    12387.20    11700.53    614.78 o 
  10   2  -6     3827.02     3824.54    457.83 o 
  11   2  -6      678.67      225.10    350.13 o 
  12   2  -6      423.75      787.33    399.43 o 
   1   3  -6     7710.79     8908.30    515.88 o 
   2   3  -6     2536.93     3504.22    411.40 o 
   3   3  -6     4544.64     4068.71    369.66 o 
   4   3  -6     7895.28     7907.31    456.62 o 
   5   3  -6     1480.08     1976.87    288.94 o 
   6   3  -6     2253.25     3195.88    425.95 o 
   7   3  -6      153.08      589.04    428.34 o 
   8   3  -6     3617.32     4533.41    813.56 o 
   9   3  -6    11996.51     9711.67    807.74 o 
  10   3  -6     1986.78     1610.90    481.49 o 
   0   4  -6    10205.38     7172.33    875.74 o 
   1   4  -6     2960.29     2321.08    461.82 o 
   2   4  -6     2472.97     3539.23    755.99 o 
   3   4  -6     1308.15     2517.00    481.15 o 
   4   4  -6      227.50      650.33    455.43 o 
   5   4  -6     2026.02     1938.20    579.82 o 
   2   0  -5      464.72      704.12    154.97 o 
   4   0  -5    22643.49    22962.94   1047.73 o 
   6   0  -5      422.01     1419.87    358.83 o 
   8   0  -5    28510.52    29488.88   1462.28 o 
  10   0  -5     5252.18     6340.25    605.29 o 
  12   0  -5      571.27      705.16    457.75 o 
   0   1  -5     4099.58     2752.64    155.96 o 
   1   1  -5     7065.19     6599.71    164.97 o 
   2   1  -5    18781.79    16588.29    380.64 o 
   3   1  -5    10139.06    10722.95    288.44 o 
   4   1  -5      483.81      667.51    109.76 o 
   5   1  -5     1466.54     1607.24    186.96 o 
   6   1  -5    18675.68    20229.42    649.28 o 
   7   1  -5     1950.45     1390.64    225.98 o 
   8   1  -5      615.10      713.69    264.65 o 
   9   1  -5    11504.36    11153.85    690.73 o 
  10   1  -5     9107.97     9401.18    589.04 o 
  11   1  -5     3470.98     3696.08    441.91 o 
  12   1  -5     2788.95     1958.18    435.43 o 
  13   1  -5      127.74       20.63    392.06 o 
   1   2  -5     3164.36     3299.22    172.98 o 
   2   2  -5    13976.85    14511.92    448.47 o 
   3   2  -5    16208.50    14429.08    492.68 o 
   4   2  -5     1523.19     1927.85    209.13 o 
   5   2  -5     8044.81     8425.18    370.20 o 
   6   2  -5     6681.48     8091.36    420.60 o 
   7   2  -5     2656.68     2521.24    313.12 o 
   8   2  -5     4427.69     4880.28    562.02 o 
   9   2  -5     1467.17     1251.92    322.56 o 
  10   2  -5     4876.58     3704.08    552.23 o 
  11   2  -5     1743.13     1828.48    395.45 o 
  12   2  -5     2214.81     1651.63    426.18 o 
   0   3  -5       25.41     -320.67    391.63 o 
   1   3  -5     4035.65     5108.59    551.96 o 
   2   3  -5      126.42      842.17    280.38 o 
   3   3  -5     4953.91     5054.89    353.41 o 
   4   3  -5     1703.33     3325.44    335.82 o 
   5   3  -5      291.24      767.77    262.37 o 
   6   3  -5     1315.31     1479.04    297.16 o 
   7   3  -5     1106.81      587.17    333.09 o 
   8   3  -5      290.82      462.35    442.46 o 
   9   3  -5     1370.64     2286.43    527.30 o 
  10   3  -5      435.15     1073.15    529.43 o 
   1   4  -5      441.21     1041.40    419.08 o 
   2   4  -5     5019.95     6022.28    563.25 o 
   3   4  -5     3328.24     3354.93    530.45 o 
   4   4  -5    10099.11     8759.74    663.95 o 
   5   4  -5     2472.70     3121.10    600.34 o 
   6   4  -5     5825.36     6371.94   1347.87 o 
   0   0  -4      213.40      181.60    264.37 o 
   2   0  -4     9065.13     9423.08    450.72 o 
   4   0  -4     4730.65     6182.42    342.98 o 
   6   0  -4    14747.09    19323.00   1508.63 o 
   8   0  -4     6165.45     6265.10    521.08 o 
  10   0  -4     1569.74     1726.30    405.74 o 
  12   0  -4    13607.48    13676.47    985.90 o 
   1   1  -4    11018.32    10050.83    210.80 o 
   2   1  -4      138.75      198.50     66.11 o 
   3   1  -4     2522.98     2821.72    115.72 o 
   4   1  -4     2898.18     2555.64    156.05 o 
   5   1  -4     8511.10     9652.96    333.56 o 
   6   1  -4    18527.66    17435.41    589.14 o 
   7   1  -4     3907.60     3846.09    333.64 o 
   8   1  -4      106.85       67.90    259.81 o 
   9   1  -4     7716.78     7241.10    492.89 o 
  10   1  -4      580.61     1353.88    321.93 o 
  11   1  -4     2167.81     2280.85    393.99 o 
  12   1  -4     6091.90     5968.38    613.68 o 
  13   1  -4     9262.62     7534.09    605.05 o 
   0   2  -4     2718.94     3009.97    220.72 o 
   1   2  -4     6965.38     6919.68    251.28 o 
   2   2  -4    10148.31    11309.46    394.95 o 
   3   2  -4     2019.17     1829.61    210.67 o 
   4   2  -4       98.75      511.43    174.81 o 
   5   2  -4     1457.47     1494.73    209.60 o 
   6   2  -4     2049.07     1787.29    262.26 o 
   7   2  -4     7684.84     7637.08    444.52 o 
   8   2  -4     2314.56     2366.80    317.31 o 
   9   2  -4     3935.05     3872.74    365.02 o 
  10   2  -4     4578.54     4245.24    500.87 o 
  11   2  -4      474.48      267.87    341.72 o 
  12   2  -4      796.23      715.32    374.72 o 
   1   3  -4     3634.76     4289.07    354.37 o 
   2   3  -4      318.35      551.27    275.69 o 
   3   3  -4      610.26     1253.11    267.74 o 
   4   3  -4      453.29      863.25    263.78 o 
   5   3  -4        5.83       15.06    241.14 o 
   6   3  -4      287.10      -61.55    297.75 o 
   7   3  -4     1211.08     1043.98    340.88 o 
   8   3  -4     3853.19     3704.26    496.93 o 
   9   3  -4     6534.66     5727.78    501.54 o 
  10   3  -4     1213.10      982.77    406.58 o 
   0   4  -4     6425.95     6440.84    783.79 o 
   1   4  -4     1518.30     1610.07    436.45 o 
   2   4  -4     7353.35     8179.07    648.57 o 
   3   4  -4     3973.62     4960.38    492.22 o 
   4   4  -4      282.05     3164.03    552.99 o 
   5   4  -4     3664.28     3235.54    474.47 o 
   6   4  -4     5108.56     6968.42    789.92 o 
   2   0  -3     9006.61    12156.59    524.38 o 
   4   0  -3      236.62      594.70    153.76 o 
   6   0  -3     3646.76     4970.27    425.01 o 
   8   0  -3    19332.21    17899.72    940.61 o 
  10   0  -3     4841.27     3957.83    503.18 o 
  12   0  -3     5055.69     5572.43    643.32 o 
  14   0  -3    11546.06    13694.89   1927.72 o 
   0   1  -3    23244.57    20971.27    574.20 o 
   1   1  -3    18669.82    17554.81    358.64 o 
   2   1  -3    25437.32    28441.03    556.70 o 
   3   1  -3     9293.21    10256.82    255.16 o 
   4   1  -3      137.20      517.55    110.52 o 
   5   1  -3     7140.69     7901.21    390.40 o 
   6   1  -3     4161.18     4846.07    289.03 o 
   7   1  -3     2151.77     3005.02    281.86 o 
   8   1  -3    23005.82    22589.67    804.39 o 
   9   1  -3     8040.74     7761.75    427.52 o 
  10   1  -3    13707.81    14179.69    845.48 o 
  11   1  -3     2902.51     2791.88    467.92 o 
  12   1  -3     4431.12     3799.28    700.99 o 
  13   1  -3      922.30      791.27    397.78 o 
   1   2  -3     3676.83     3925.55    192.53 o 
   2   2  -3    11647.83    12138.04    393.14 o 
   3   2  -3     8963.47     9169.54    411.69 o 
   4   2  -3    21930.12    22020.77    728.57 o 
   5   2  -3     5141.22     5799.26    350.98 o 
   6   2  -3     9452.31     8092.11    437.18 o 
   7   2  -3    23882.58    22426.02    913.89 o 
   8   2  -3     1748.04     1547.72    292.78 o 
   9   2  -3      755.90      970.19    276.87 o 
  10   2  -3     2203.95     3295.36    351.63 o 
  11   2  -3      629.89     1256.53    355.42 o 
  12   2  -3     1311.37     1302.60    445.31 o 
   0   3  -3     4808.57     6055.92    521.06 o 
   1   3  -3     4172.50     4675.98    337.80 o 
   2   3  -3      542.32      388.81    221.47 o 
   3   3  -3     4020.75     3746.38    419.57 o 
   4   3  -3     2336.24     2703.55    311.30 o 
   5   3  -3     2456.00     1827.97    292.47 o 
   6   3  -3      473.79      986.02    313.85 o 
   7   3  -3     1415.80     1596.00    383.37 o 
   8   3  -3     3679.96     2947.56    446.18 o 
   9   3  -3     2297.69     2897.79    441.10 o 
  10   3  -3     2226.90     1516.50    419.41 o 
   1   4  -3     2237.69     2537.45    413.78 o 
   2   4  -3     7394.43     8440.79    566.02 o 
   3   4  -3     4511.77     4487.19    467.03 o 
   4   4  -3      256.47      324.12    420.44 o 
   5   4  -3     2841.35     3573.36    478.74 o 
   6   4  -3     5234.89     5417.15    977.23 o 
   0   0  -2     4450.45     1231.84    142.00 o 
   4   0  -2    14311.95    15364.71    608.88 o 
   6   0  -2     9246.19    12736.90    661.95 o 
   8   0  -2    15983.49    16788.43    953.79 o 
  10   0  -2    19168.99    21845.97   1138.06 o 
  12   0  -2    11892.09    10860.41    862.59 o 
  14   0  -2     5111.38     4884.21    664.00 o 
   1   1  -2     5052.90     5814.27    132.11 o 
   2   1  -2   117918.09   117718.90   2220.58 o 
   3   1  -2     8730.18     9730.56    241.81 o 
   4   1  -2    11462.63    12718.63    371.21 o 
   5   1  -2     8438.82     8472.33    409.32 o 
   6   1  -2    18731.80    24298.52    892.88 o 
   7   1  -2     4400.17     4656.66    290.78 o 
   8   1  -2     8914.90     9695.82    511.03 o 
   9   1  -2     7035.32     7741.01    714.85 o 
  10   1  -2    21394.24    20023.03   1030.13 o 
  11   1  -2     4795.60     4442.56    517.80 o 
  12   1  -2     3272.21     3543.85    535.55 o 
  13   1  -2      184.90       61.33    359.06 o 
   0   2  -2     5170.07     4706.49    268.51 o 
   1   2  -2     4023.60     4184.62    234.26 o 
   2   2  -2    13647.45    12079.51    367.74 o 
   3   2  -2    24977.75    23330.27    714.50 o 
   4   2  -2     4661.29     5449.79    308.04 o 
   5   2  -2     3824.57     4531.21    322.66 o 
   6   2  -2    22443.69    22053.26    818.89 o 
   7   2  -2      828.74     1293.06    323.33 o 
   8   2  -2      453.55      556.31    265.42 o 
   9   2  -2     1725.40     1947.22    330.19 o 
  10   2  -2     3509.52     3352.94    360.61 o 
  11   2  -2    18474.21    16889.85    957.92 o 
  12   2  -2     5834.52     4871.89    552.63 o 
   1   3  -2     3370.12     3776.43    317.88 o 
   2   3  -2     2273.57     2201.95    238.76 o 
   3   3  -2     6151.55     6641.01    498.09 o 
   4   3  -2    15453.37    15606.85    652.77 o 
   5   3  -2     5854.78     6070.41    395.21 o 
   6   3  -2     6998.35     7594.59    471.81 o 
   7   3  -2     1410.87     1244.36    484.67 o 
   8   3  -2     3826.11     4624.69    512.33 o 
   9   3  -2     5268.99     4881.73    683.42 o 
  10   3  -2      576.73      942.23    394.89 o 
   0   4  -2      294.46      115.65    455.70 o 
   1   4  -2     2861.40     3561.82    404.90 o 
   2   4  -2     5851.80     7429.03    857.17 o 
   3   4  -2     1123.62     1821.62    402.38 o 
   4   4  -2      132.23     -108.27    365.49 o 
   5   4  -2     4183.79     4549.98    551.25 o 
   6   4  -2     5143.90     8608.71   1024.30 o 
   4   0  -1   236141.08   280088.72   9011.28 o 
   6   0  -1    11052.07     9950.52    588.18 o 
   8   0  -1    16938.35    18264.09   1011.68 o 
  10   0  -1    23926.97    26993.81   1362.62 o 
  12   0  -1    28574.95    30196.07   1818.90 o 
  14   0  -1      375.45      240.75    750.91 o 
   0   1  -1     7156.65     6237.63    236.67 o 
   1   1  -1    21875.31    20891.24    375.84 o 
   2   1  -1    79479.58    83698.75   1485.41 o 
   3   1  -1    16373.63    16596.96    369.31 o 
   4   1  -1     2719.47     2370.90    120.09 o 
   5   1  -1    10135.59    10446.16    344.12 o 
   6   1  -1    67451.08    69538.65   2130.32 o 
   7   1  -1     6295.86     6915.36    345.98 o 
   8   1  -1     9119.41     9326.38    496.49 o 
   9   1  -1      358.86      414.43    238.17 o 
  10   1  -1     9969.94    10207.45    554.98 o 
  11   1  -1     4368.05     4555.50    509.55 o 
  12   1  -1     7486.54     7414.04    553.33 o 
  13   1  -1      838.75      362.83    423.40 o 
   1   2  -1    26900.13    26449.81    660.22 o 
   2   2  -1    24464.74    23225.19    554.99 o 
   3   2  -1    16160.04    16084.92    479.14 o 
   4   2  -1    20906.29    20832.64    626.96 o 
   5   2  -1     4233.08     5004.92    356.00 o 
   6   2  -1    13168.17    14145.87    705.84 o 
   7   2  -1     5259.28     5196.44    416.16 o 
   8   2  -1     3141.38     3709.11    352.64 o 
   9   2  -1     4992.20     6220.32    431.76 o 
  10   2  -1    12567.01    13551.24    645.64 o 
  11   2  -1     7311.56     7605.98    509.54 o 
  12   2  -1     3708.90     3045.85    571.02 o 
   0   3  -1    57499.81    52169.07   2346.08 o 
   1   3  -1     5073.14     5185.80    300.11 o 
   2   3  -1     1726.89     2292.41    354.91 o 
   3   3  -1     4385.89     6287.04    414.18 o 
   4   3  -1     1964.52     5397.50    358.08 o 
   5   3  -1    17499.19    16720.00    627.97 o 
   6   3  -1     1198.83     2861.22    369.06 o 
   7   3  -1     1337.88     1412.54    368.03 o 
   8   3  -1    24267.47    20938.23   1314.46 o 
   9   3  -1      538.50     1399.64    381.34 o 
  10   3  -1      819.94      479.01    387.00 o 
   1   4  -1     5198.95     5088.41    443.48 o 
   2   4  -1     2859.08     4238.98    418.90 o 
   3   4  -1     2643.68     2907.34    427.27 o 
   4   4  -1      152.48      205.38    366.49 o 
   5   4  -1     1086.97     1833.73    420.55 o 
   6   4  -1     2137.19     3463.42   1045.83 o 
   2   0   0       11.24       35.13     43.56 o 
   4   0   0    17409.42    16226.77    545.01 o 
   6   0   0     1391.09      656.83    223.64 o 
   8   0   0   170195.91   192308.50   8184.67 o 
  10   0   0     6691.97     8723.52    668.80 o 
  12   0   0     5980.76     4915.59    577.43 o 
  14   0   0      555.05      694.31    722.39 o 
   1   1   0    57772.49    54686.71    921.77 o 
   2   1   0     2174.18     2055.11    104.86 o 
   3   1   0     2607.70     2731.92    106.71 o 
   4   1   0    38651.90    38173.25    913.42 o 
   5   1   0     1448.72     1215.14    115.11 o 
   6   1   0    16950.06    18244.27    580.42 o 
   7   1   0    24858.23    27049.66    844.86 o 
   8   1   0      392.87     1056.17    218.33 o 
   9   1   0      455.09      487.20    265.48 o 
  10   1   0     4323.40     3984.27    366.15 o 
  11   1   0      128.26      338.40    288.79 o 
  12   1   0    16443.94    17859.33    792.50 o 
  13   1   0      145.23       -6.03    444.71 o 
   0   2   0    57886.68    55101.89   2048.77 o 
   1   2   0    25559.72    26619.57    623.12 o 
   2   2   0     1042.53     1438.13    223.58 o 
   3   2   0     9415.15    10978.66    354.96 o 
   4   2   0     1070.02     1102.39    160.33 o 
   5   2   0    10325.52    11446.03    444.74 o 
   6   2   0     4931.53     4704.29    406.99 o 
   7   2   0    31345.56    30775.49   1171.15 o 
   8   2   0    19511.05    20721.16    888.77 o 
   9   2   0     1340.56     1875.70    351.35 o 
  10   2   0    10411.87    10061.44    641.06 o 
  11   2   0     1768.99     2483.27    424.53 o 
  12   2   0     1044.54     1340.32    426.36 o 
   1   3   0     4053.66     4908.64    265.43 o 
   2   3   0       26.79      366.59    210.15 o 
   3   3   0     3732.39     4904.81    389.01 o 
   4   3   0    79916.01    71123.08   2065.41 o 
   5   3   0     8355.95     9706.70    538.27 o 
   6   3   0      289.37      -12.13    299.27 o 
   7   3   0     4807.09     5283.67    654.70 o 
   8   3   0     1440.64     7488.48    696.97 o 
   9   3   0       93.06      -30.52    342.86 o 
  10   3   0      422.37      779.94    385.60 o 
   0   4   0       63.11      -52.35    441.60 o 
   1   4   0     4944.25     5168.53    430.79 o 
   2   4   0      482.30     1405.84    352.38 o 
   3   4   0     7582.84     7217.04    549.11 o 
   4   4   0     1916.85     1955.99    401.20 o 
   5   4   0      416.60     1142.66    435.19 o 
   6   4   0      203.09     1161.34    693.62 o 
   4   0   1   237207.14   281052.75   7622.74 o 
   6   0   1    11357.01    10142.65    798.83 o 
   8   0   1    18593.63    21127.41   1023.51 o 
  10   0   1    24739.17    26025.50   1704.33 o 
  12   0   1    27923.49    27073.63   1497.34 o 
  14   0   1      386.53       92.67    938.75 o 
   0   1   1     7347.06     6303.60    203.16 o 
   1   1   1    22429.91    20819.22    378.01 o 
   2   1   1    79771.08    83353.05   1432.91 o 
   3   1   1    14996.97    15954.50    420.31 o 
   4   1   1     2323.87     1996.32    137.39 o 
   5   1   1    10146.49    10040.78    320.17 o 
   6   1   1    66221.96    69399.02   1721.11 o 
   7   1   1     5914.22     6894.97    329.27 o 
   8   1   1     8761.87     9636.33    469.38 o 
   9   1   1      473.42      496.89    251.96 o 
  10   1   1     8993.22     9637.52    500.54 o 
  11   1   1     4477.22     4327.96    328.67 o 
  12   1   1     7509.24     8645.68    771.94 o 
  13   1   1      844.36      495.44    403.33 o 
   1   2   1    27016.80    27055.96    653.99 o 
   2   2   1    24362.10    22771.16    618.08 o 
   3   2   1    17439.49    17051.87    480.45 o 
   4   2   1    20785.91    21526.98    634.85 o 
   5   2   1     5159.34     5531.29    319.66 o 
   6   2   1    13523.69    13498.40    550.52 o 
   7   2   1     4502.13     6243.34    562.71 o 
   8   2   1     2733.96     5064.23    505.88 o 
   9   2   1     5268.75     5902.24    561.11 o 
  10   2   1    12305.42    12572.63    759.47 o 
  11   2   1     7034.27     6763.60    569.46 o 
  12   2   1     3916.35     3660.51    493.05 o 
   0   3   1    57180.05    52600.92   1997.21 o 
   1   3   1     4670.62     5519.46    251.58 o 
   2   3   1     1751.92     1929.34    241.50 o 
   3   3   1     3559.58     4393.10    305.54 o 
   5   3   1    17306.07    16732.49    674.55 o 
   6   3   1     1398.58      810.51    323.04 o 
   7   3   1     1320.89     2420.53    378.91 o 
   8   3   1    24594.13    22076.52   1023.02 o 
   9   3   1      588.30      115.11    334.30 o 
  10   3   1      874.64     1568.37    406.46 o 
   1   4   1     5473.33     6394.15    451.11 o 
   2   4   1     2829.98     2999.37    385.57 o 
   3   4   1     2623.41     5352.07    435.44 o 
   4   4   1      163.40     1177.25    374.91 o 
   5   4   1     1170.59     2254.17    735.17 o 
   6   4   1     1535.40     1359.82   1469.82 o 
   2   0   2    23940.18    11386.48    882.61 o 
   4   0   2    13389.56    14231.90    452.95 o 
   6   0   2     8798.13    10965.40    457.91 o 
   8   0   2    16993.06    18649.11    936.22 o 
  10   0   2    17391.06    19217.43   1247.93 o 
  12   0   2    11422.36    11825.48    862.20 o 
  14   0   2     4811.88     3200.79    948.77 o 
   1   1   2     5698.40     5850.02    127.58 o 
   2   1   2   117603.60   118843.17   2021.30 o 
   3   1   2     8631.08     9559.21    248.01 o 
   4   1   2    11880.62    13309.91    372.82 o 
   5   1   2     8437.44     8393.67    280.49 o 
   6   1   2    19011.45    24797.25    696.74 o 
   7   1   2     3968.36     4010.67    203.75 o 
   8   1   2     9741.76    10362.66    364.67 o 
   9   1   2     7802.91     7813.81    465.56 o 
  10   1   2    22182.29    21387.43   1132.95 o 
  11   1   2     4502.01     5049.60    341.34 o 
  12   1   2     3396.85     3850.99    472.53 o 
  13   1   2      155.76      136.93    378.74 o 
   0   2   2     5153.48     5099.74    263.00 o 
   1   2   2     3762.12     3903.10    208.64 o 
   2   2   2    13674.58    12090.21    389.36 o 
   3   2   2    23067.87    22805.71    627.27 o 
   4   2   2     4570.59     5562.87    278.80 o 
   5   2   2     4411.42     5698.45    367.03 o 
   6   2   2    22212.81    22979.58    738.73 o 
   7   2   2      632.84      894.10    252.69 o 
   8   2   2      528.84      490.35    235.95 o 
   9   2   2     1575.76     2332.10    354.81 o 
  10   2   2     3480.44     4621.82    430.30 o 
  11   2   2    18619.47    17599.17   1372.09 o 
  12   2   2     5685.91     5704.41    515.17 o 
   1   3   2     3885.66     4709.43    241.66 o 
   2   3   2     2325.65     3083.59    258.74 o 
   3   3   2     7084.01     7636.10    369.72 o 
   4   3   2    15955.06    17075.22    660.28 o 
   5   3   2     6285.67     9092.47    506.08 o 
   6   3   2     6645.53     7736.31    449.54 o 
   7   3   2     1331.35      970.17    306.88 o 
   8   3   2     3709.61     7151.36    795.13 o 
   9   3   2     5233.43     4827.71    457.72 o 
  10   3   2      563.63      693.61    377.51 o 
   0   4   2      266.88      -72.67    438.87 o 
   1   4   2     2491.39     4146.92    400.51 o 
   2   4   2     5878.11     5933.25    455.54 o 
   3   4   2     1075.61     1882.63    353.93 o 
   4   4   2      220.78      -80.67    419.69 o 
   5   4   2     4210.96     3409.31    791.10 o 
   6   4   2     5071.79     7460.80   1296.64 o 
   2   0   3     8842.01    11184.40    541.82 o 
   4   0   3      170.75      516.83     96.29 o 
   6   0   3     4341.04     5832.91    292.85 o 
   8   0   3    17424.50    15850.21    870.38 o 
  10   0   3     5680.51     5970.28    507.35 o 
  12   0   3     5399.46     6037.83    583.04 o 
  14   0   3    12232.63    15341.20   2013.44 o 
   0   1   3    23195.29    20977.20    621.38 o 
   1   1   3    18941.19    18230.61    363.78 o 
   2   1   3    25812.31    28497.65    524.90 o 
   3   1   3     9519.06    10411.51    252.05 o 
   4   1   3      251.87      468.92     94.12 o 
   5   1   3     6762.22     7840.43    302.84 o 
   6   1   3     4398.33     5198.72    285.70 o 
   7   1   3     2669.20     3029.77    277.94 o 
   8   1   3    22456.05    21582.63    635.76 o 
   9   1   3     7491.54     7800.18    323.48 o 
  10   1   3    13419.58    14640.28    637.88 o 
  11   1   3     3056.64     2944.68    464.52 o 
  12   1   3     4423.98     4379.71    965.41 o 
  13   1   3      898.21     1207.34    562.40 o 
   1   2   3     3751.15     3831.70    176.47 o 
   2   2   3    11732.44    12732.16    388.33 o 
   3   2   3    10015.94    10381.17    323.53 o 
   4   2   3    22085.79    23969.05    667.61 o 
   5   2   3     4507.62     5460.75    263.93 o 
   6   2   3     9369.71     9258.39    445.92 o 
   7   2   3    24203.28    21813.14    739.78 o 
   8   2   3     1912.60     1702.41    263.67 o 
   9   2   3      591.91      407.35    273.94 o 
  10   2   3     2323.66     3197.97    401.09 o 
  11   2   3      699.57     1840.67    584.04 o 
  12   2   3     1438.30     2103.07    397.71 o 
   0   3   3     4865.63     5759.87    420.63 o 
   1   3   3     3791.85     4576.46    238.40 o 
   2   3   3      532.16     1809.65    200.44 o 
   3   3   3     3662.14     5697.18    319.36 o 
   4   3   3     1913.36     5311.43    560.09 o 
   5   3   3     2190.53     3473.36    294.99 o 
   6   3   3      430.78     2264.34    284.61 o 
   7   3   3     1471.90     2066.36    300.64 o 
   8   3   3     3735.25     3507.14    383.88 o 
   9   3   3     2201.89     3207.89    407.88 o 
  10   3   3     2137.48     2144.12    446.80 o 
   1   4   3     2560.01     3353.62    380.36 o 
   2   4   3     7305.17     8277.68    450.74 o 
   3   4   3     4640.91     4450.24    476.05 o 
   4   4   3      295.38     -158.82    433.51 o 
   5   4   3     2993.70     4580.42    677.14 o 
   6   4   3     5632.13     6967.07    949.21 o 
   0   0   4      169.74      -62.28     62.28 o 
   2   0   4     9265.39    10161.75    468.02 o 
   4   0   4     5091.81     6927.68    392.71 o 
   6   0   4    14597.54    17172.69    657.49 o 
   8   0   4     5552.38     6154.96    343.31 o 
  10   0   4     2196.19     2300.80    368.42 o 
  12   0   4    14203.48    14348.43    934.77 o 
   1   1   4     9618.34     8927.73    214.01 o 
   2   1   4        6.13      104.53     66.71 o 
   3   1   4     2827.84     3157.40    126.44 o 
   4   1   4     2850.14     2315.15    132.88 o 
   5   1   4     8921.96    10084.95    356.02 o 
   6   1   4    18615.29    18320.91    669.36 o 
   7   1   4     4036.12     4805.60    665.69 o 
   8   1   4      166.51      307.92    179.33 o 
   9   1   4     7524.24     7801.30    398.59 o 
  10   1   4      583.99     1045.27    350.69 o 
  11   1   4     2200.53     2238.37    383.63 o 
  12   1   4     5874.08     6214.38    632.38 o 
  13   1   4     9322.30     8087.66    780.85 o 
   0   2   4     2716.42     3378.28    200.90 o 
   1   2   4     6630.44     7231.89    248.14 o 
   2   2   4    10268.50    10793.75    477.76 o 
   3   2   4     2567.48     2516.15    163.45 o 
   4   2   4      116.01     1071.70    145.28 o 
   5   2   4     1224.83     1568.74    168.88 o 
   6   2   4     2040.92     2150.41    241.03 o 
   7   2   4     7877.72     8636.75    442.22 o 
   8   2   4     2352.83     2844.63    305.96 o 
   9   2   4     4003.84     3857.40    354.51 o 
  10   2   4     4572.30     5478.10    445.92 o 
  11   2   4      482.54      884.68    341.30 o 
  12   2   4      721.36      806.82    366.12 o 
   1   3   4     3799.69     4298.37    260.31 o 
   2   3   4      328.58      580.34    203.39 o 
   3   3   4      675.44     1260.24    293.43 o 
   4   3   4      393.26      747.00    333.59 o 
   5   3   4       21.17      552.92    310.27 o 
   6   3   4      370.78      629.29    228.39 o 
   7   3   4     1384.50     1429.43    275.45 o 
   8   3   4     3729.85     4662.02    379.53 o 
   9   3   4     6474.04     6175.70    525.42 o 
  10   3   4     1236.98     1735.69    428.59 o 
   0   4   4     6483.58     5642.16    499.04 o 
   1   4   4     1489.18     2129.24    278.99 o 
   2   4   4     7251.78     8960.54    583.13 o 
   3   4   4     3575.00     5153.23    496.44 o 
   4   4   4      352.69      372.60    422.28 o 
   5   4   4     3584.74     3709.74    533.33 o 
   6   4   4     5198.69     7739.35    994.61 o 
   2   0   5      633.32      819.51    167.94 o 
   4   0   5    22751.24    23239.52    746.99 o 
   6   0   5      379.83     1975.16    231.71 o 
   8   0   5    30000.49    30097.62   1079.72 o 
  10   0   5     4657.42     5981.09    517.19 o 
  12   0   5      770.57     1672.97   1508.78 o 
   0   1   5     4074.73     3175.89    141.77 o 
   1   1   5     7316.59     6848.02    181.83 o 
   2   1   5    18408.77    16453.91    357.63 o 
   3   1   5    10570.96    10252.53    288.43 o 
   4   1   5      249.74      433.25    103.23 o 
   5   1   5     1739.51     1694.96    143.50 o 
   6   1   5    18303.78    19568.00    614.90 o 
   7   1   5     1705.77     1792.92    253.99 o 
   8   1   5      676.19      788.43    185.29 o 
   9   1   5    11616.25    11547.53    488.69 o 
  10   1   5     9149.55     9447.68    440.61 o 
  11   1   5     3377.57     3217.71    407.17 o 
  12   1   5     2967.25     3071.90    355.22 o 
  13   1   5      123.44       84.79    517.33 o 
   1   2   5     3745.00     3427.34    182.91 o 
   2   2   5    13983.53    14131.28    465.09 o 
   3   2   5    15137.94    13668.03    515.25 o 
   4   2   5     1506.52     1942.01    166.48 o 
   5   2   5     8148.04     7708.84    301.29 o 
   6   2   5     6758.01     7461.57    308.38 o 
   7   2   5     2478.22     3039.29    301.56 o 
   8   2   5     4544.22     4743.06    351.28 o 
   9   2   5     1421.76     1343.17    290.66 o 
  10   2   5     5116.85     4550.71    575.42 o 
  11   2   5     1766.47     1112.51    349.69 o 
  12   2   5     2275.60     1426.81    382.94 o 
   0   3   5       11.74      -90.17    301.28 o 
   1   3   5     4129.77     4497.77    287.78 o 
   2   3   5      121.76      453.61    217.73 o 
   3   3   5     5169.10     3711.56    371.04 o 
   4   3   5     1658.75     1340.48    353.29 o 
   5   3   5      184.99      128.20    298.32 o 
   6   3   5     1422.28     1221.70    235.97 o 
   7   3   5      790.38      579.57    251.05 o 
   8   3   5      277.93      603.88    319.90 o 
   9   3   5     1489.57     2606.83    395.27 o 
  10   3   5      432.52     1202.77    428.52 o 
   1   4   5      452.65      535.18    280.75 o 
   2   4   5     5205.45     6468.26    521.53 o 
   3   4   5     3594.36     4616.96    477.08 o 
   4   4   5    10059.46     9029.89    688.89 o 
   5   4   5     2198.62     2780.09    571.27 o 
   0   0   6     3187.71     3676.73    289.17 o 
   2   0   6      672.95      524.86    130.63 o 
   4   0   6    11308.33    11145.29    443.85 o 
   6   0   6     2257.37     2893.14    273.88 o 
   8   0   6    12692.50    13189.03    670.98 o 
  10   0   6     1404.15     1911.08    367.98 o 
  12   0   6    13209.85    16218.40   1376.17 o 
   1   1   6     1948.75     1720.64     97.16 o 
   2   1   6    89491.36    79990.97   1688.84 o 
   3   1   6    18825.31    17834.12    438.18 o 
   4   1   6    36059.33    38059.51    871.15 o 
   5   1   6    21890.70    22515.07    569.19 o 
   6   1   6    10669.27    11232.77    402.74 o 
   7   1   6     1053.82     1801.75    178.70 o 
   8   1   6      973.68     1120.70    247.22 o 
   9   1   6     1306.68     1773.49    272.06 o 
  10   1   6    30962.48    31611.71    935.08 o 
  11   1   6      723.22      761.15    261.66 o 
  12   1   6     4939.78     4695.91    402.44 o 
  13   1   6     2366.41     1644.70    576.80 o 
   0   2   6    18400.01    15920.77    668.10 o 
   1   2   6    10374.91     9381.43    335.94 o 
   2   2   6    21509.98    23291.51    689.78 o 
   3   2   6    13537.73    13281.58    493.44 o 
   4   2   6      958.61     1037.55    136.63 o 
   5   2   6    12919.22    13176.72    415.71 o 
   6   2   6    15514.15    15693.80    480.67 o 
   7   2   6      355.10      383.86    180.06 o 
   8   2   6    13062.86    14145.46    603.04 o 
   9   2   6    12705.15    12475.60    568.63 o 
  10   2   6     3553.94     3478.73    369.92 o 
  11   2   6      569.89      398.28    313.98 o 
  12   2   6      479.39      104.94    343.27 o 
   1   3   6     7177.18     7248.64    397.91 o 
   2   3   6     2519.91     2526.63    278.49 o 
   3   3   6     4056.58     4402.00    325.02 o 
   4   3   6     8029.33     8142.73    566.90 o 
   5   3   6     1669.95     1234.18    336.08 o 
   6   3   6     2448.94     2718.52    309.77 o 
   7   3   6      226.95      665.09    300.98 o 
   8   3   6     3625.81     3509.91    391.07 o 
   9   3   6    12057.73    11181.57    600.28 o 
  10   3   6     2149.29     1470.90    382.68 o 
   0   4   6     9882.92     8043.27    694.34 o 
   1   4   6     2973.61     2762.43    355.98 o 
   2   4   6     2467.48     3857.66    455.86 o 
   3   4   6     1421.66     2624.43    435.13 o 
   4   4   6      275.37     3937.19    540.32 o 
   5   4   6     2081.96     1814.44    484.47 o 
   2   0   7    30854.04    24979.67   1114.63 o 
   4   0   7   164173.66   160945.28   5960.71 o 
   6   0   7    12361.40    13206.19    625.87 o 
   8   0   7     9317.81    11505.81    607.07 o 
  10   0   7     8247.89     9950.28    602.20 o 
  12   0   7    19977.93    20253.38   1652.88 o 
   0   1   7   124139.16   125842.30   4546.14 o 
   1   1   7    23299.53    20543.72    506.81 o 
   2   1   7    10171.80     8927.06    242.36 o 
   3   1   7     6041.09     5902.55    198.62 o 
   4   1   7      295.22      267.65     95.67 o 
   5   1   7      222.04      236.15    101.46 o 
   6   1   7    21973.96    21668.36    649.81 o 
   7   1   7     3092.07     3669.79    235.11 o 
   8   1   7    46880.62    46375.71   1356.75 o 
   9   1   7     8228.42     9395.85    459.64 o 
  10   1   7    10922.59    11898.21    665.27 o 
  11   1   7     1868.51     1683.95    297.15 o 
  12   1   7     2006.81     1819.12    326.15 o 
  13   1   7      306.11      131.08    523.55 o 
   1   2   7     6969.17     6262.34    255.01 o 
   2   2   7     1234.64     1710.84    202.55 o 
   3   2   7    16040.48    15996.29    516.69 o 
   4   2   7    42639.20    37209.12   1017.06 o 
   5   2   7    19663.94    17720.53    524.00 o 
   6   2   7     3980.62     4337.66    221.00 o 
   7   2   7     5736.60     5946.18    265.59 o 
   8   2   7     2925.67     3951.49    370.20 o 
   9   2   7      741.69     1490.25    534.30 o 
  10   2   7     4260.31     3825.40    373.00 o 
  11   2   7     1671.17     1159.48    331.91 o 
  12   2   7     9772.46    10051.82    581.58 o 
   0   3   7    36054.38    32934.65   1544.18 o 
   1   3   7    11663.39    11656.36    491.25 o 
   2   3   7     8120.15     8583.95    436.86 o 
   3   3   7     2381.27     2031.87    288.87 o 
   4   3   7      369.18     1953.67    338.24 o 
   5   3   7     4479.32     4318.28    369.68 o 
   6   3   7     6877.65     7417.11    448.04 o 
   7   3   7     3119.08     2979.17    324.47 o 
   8   3   7    12348.62    14641.19    729.70 o 
   9   3   7     1884.29     4473.22    823.36 o 
  10   3   7     4698.49     6686.25   1176.72 o 
   1   4   7      635.44     1276.82    330.94 o 
   2   4   7     1132.07     1469.91    390.51 o 
   3   4   7     6120.04     6085.06    580.17 o 
   4   4   7     3268.72     2808.62    495.09 o 
   5   4   7     2412.64     2740.96    503.59 o 
   0   0   8   201605.27   165466.97   6738.43 o 
   2   0   8   119406.38   115256.30   4113.02 o 
   4   0   8    15374.50    14938.27    635.48 o 
   6   0   8    95512.05   105824.77   4473.86 o 
   8   0   8    40504.91    43351.21   1711.08 o 
  10   0   8    22846.34    24498.59   1263.61 o 
  12   0   8     5504.01     7109.37    762.72 o 
   1   1   8    10516.15     9181.11    292.60 o 
   2   1   8    17452.37    15405.31    378.79 o 
   3   1   8     2146.47     2135.51    110.39 o 
   4   1   8    38140.02    43778.34   1148.82 o 
   5   1   8    11018.75    10554.05    339.05 o 
   6   1   8     9244.72     9414.51    365.08 o 
   7   1   8     3821.08     4203.07    263.49 o 
   8   1   8    11644.51    11960.96    436.17 o 
   9   1   8     3387.45     3990.32    294.30 o 
  10   1   8     5563.14     5547.07    367.19 o 
  11   1   8       17.91     -134.96    234.29 o 
  12   1   8    10360.12    10561.42    520.33 o 
  13   1   8     8746.67     8971.06    814.26 o 
   0   2   8    37704.95    31484.24   1428.31 o 
   1   2   8    21184.89    19673.63    601.94 o 
   2   2   8    12913.89    13402.65    497.63 o 
   3   2   8      454.84      636.76    169.80 o 
   4   2   8     3997.89     4482.77    334.70 o 
   5   2   8     2824.95     3063.77    221.00 o 
   6   2   8     8698.76     8467.81    306.03 o 
   7   2   8    16739.42    15989.73    503.97 o 
   8   2   8    12327.39    12681.30    466.27 o 
   9   2   8     8143.39     8074.26    457.15 o 
  10   2   8     5586.71     5636.74    410.03 o 
  11   2   8     3741.75     4169.68    401.70 o 
  12   2   8     8280.07     7845.11    483.22 o 
   1   3   8     6721.59     6933.99    388.32 o 
   2   3   8    20665.17    20534.14    762.83 o 
   3   3   8     1921.94     2357.31    338.76 o 
   4   3   8    19212.53    17456.59    875.78 o 
   5   3   8     4422.71     4544.96    321.89 o 
   6   3   8    13323.14    13375.12    577.25 o 
   7   3   8     2875.09     2658.80    278.68 o 
   8   3   8      250.00     1820.25    313.43 o 
   9   3   8     5210.03     5199.01    439.09 o 
   0   4   8      401.90      478.53    439.23 o 
   1   4   8     3204.24     2936.03    464.91 o 
   2   4   8      229.08      105.39    367.97 o 
   3   4   8     3609.34     4004.61    530.13 o 
   4   4   8      872.55      999.68    454.06 o 
   5   4   8     4968.48     5015.74    507.13 o 
   2   0   9   131857.16   133801.91   4302.67 o 
   4   0   9     7584.33     6622.91    456.22 o 
   6   0   9    99770.72   114066.47   4172.17 o 
   8   0   9     2986.87     2892.62    396.22 o 
  10   0   9    63522.11    58173.82   3117.70 o 
  12   0   9     2421.75     2594.47    619.22 o 
   0   1   9     9985.40    10065.32    646.01 o 
   1   1   9     3074.97     3201.45    179.66 o 
   2   1   9    26919.08    21740.34    580.46 o 
   3   1   9     4456.09     4624.95    174.20 o 
   4   1   9     8333.07     8325.35    287.62 o 
   5   1   9    17664.91    18453.39    498.60 o 
   6   1   9    41984.00    42268.96   1127.02 o 
   7   1   9     2551.64     2697.25    238.67 o 
   8   1   9     3018.13     3014.25    279.15 o 
   9   1   9    10471.32    11217.65    462.13 o 
  10   1   9      357.75      307.74    225.19 o 
  11   1   9      930.82      945.74    299.60 o 
  12   1   9    20901.88    19814.62   1145.27 o 
  13   1   9     2174.36     2357.88    647.09 o 
   1   2   9     8337.35     7465.87    465.17 o 
   2   2   9    20037.70    21499.87    718.96 o 
   3   2   9    11186.37    10968.54    378.95 o 
   4   2   9      526.06      741.22    180.34 o 
   5   2   9     6159.05     6980.28    287.04 o 
   6   2   9    11933.50    13881.20    419.21 o 
   7   2   9     5708.21     5453.89    279.25 o 
   8   2   9    10169.14     9813.98    404.35 o 
   9   2   9     1522.85     1573.67    287.02 o 
  10   2   9     7649.13     6804.69    436.57 o 
  11   2   9     2532.76     2611.20    366.71 o 
   0   3   9     4774.44     4776.16    491.20 o 
   1   3   9     3702.12     3361.36    306.73 o 
   2   3   9    23747.16    24360.29    925.29 o 
   3   3   9     1598.73     1393.97    291.76 o 
   4   3   9      411.20     1557.53    318.81 o 
   5   3   9    14438.00    14752.23    570.58 o 
   6   3   9    21016.48    20103.90    707.49 o 
   7   3   9     1454.92     1593.52    293.87 o 
   8   3   9     3071.93     2244.87    333.66 o 
   9   3   9      962.73     1569.46    361.31 o 
   1   4   9     7849.77     6746.15    670.25 o 
   2   4   9     1867.96     1495.89    466.67 o 
   3   4   9      715.76     1354.83    449.82 o 
   4   4   9      301.21      115.78    435.97 o 
   5   4   9     1035.48     2266.03    788.85 o 
   0   0  10    31374.17    26133.64   1147.94 o 
   2   0  10    52068.94    52058.52   1741.48 o 
   4   0  10    14594.89    15076.01    791.45 o 
   6   0  10    24595.69    26924.80   1134.92 o 
   8   0  10      747.61      887.82    300.40 o 
  10   0  10    30201.32    32974.58   1414.20 o 
  12   0  10     3540.45     3720.38    715.08 o 
   1   1  10     1737.25     1833.30    226.05 o 
   2   1  10     8931.65     7791.96    294.24 o 
   3   1  10     4225.16     4151.00    202.35 o 
   4   1  10    61741.40    64776.16   1973.82 o 
   5   1  10     8844.10     8843.50    301.96 o 
   6   1  10     3952.32     4134.83    199.79 o 
   7   1  10     2289.41     2817.68    456.37 o 
   8   1  10     8618.28     7777.60    371.80 o 
   9   1  10     1929.38     1920.78    257.30 o 
  10   1  10      780.15      821.71    226.89 o 
  11   1  10     2724.00     2424.53    315.36 o 
  12   1  10    14266.65    13699.37    850.89 o 
  13   1  10     3223.35     2141.30   1059.25 o 
   0   2  10    32798.31    26487.53   1238.79 o 
   1   2  10     5049.44     4923.33    267.99 o 
   2   2  10     6476.59     7841.84    371.22 o 
   3   2  10    10798.33    10732.36    391.20 o 
   4   2  10     3267.75     2430.41    210.48 o 
   5   2  10     2013.06     2001.71    180.65 o 
   6   2  10     1705.30     2219.13    193.10 o 
   7   2  10     3774.07     3985.39    249.89 o 
   8   2  10    12080.59    12421.29    466.12 o 
   9   2  10     5682.99     5077.77    375.45 o 
  10   2  10     5502.96     5520.34    405.28 o 
  11   2  10    19707.23    17997.00    811.96 o 
   1   3  10      975.94     1172.86    258.22 o 
   2   3  10    13733.73    15851.80    662.77 o 
   3   3  10     4700.58     4516.52    622.72 o 
   4   3  10       30.00      190.29    241.03 o 
   5   3  10     5945.76     6691.39    378.53 o 
   6   3  10    10728.88    11982.31    557.64 o 
   7   3  10     2117.91     1741.11    308.05 o 
   8   3  10      455.45     1023.78    300.52 o 
   9   3  10      863.49     1270.00    355.38 o 
   0   4  10      726.27      140.49    553.81 o 
   1   4  10     3968.01     4491.06    410.28 o 
   2   4  10     1762.04     1800.99    381.41 o 
   3   4  10      823.94     1399.75    475.46 o 
   4   4  10      752.02     1341.44    395.48 o 
   2   0  11     5857.92     5458.87    262.57 o 
   4   0  11     1076.90      338.31    233.85 o 
   6   0  11     5914.13     6008.67    440.55 o 
   8   0  11     3890.14     4282.81    411.56 o 
  10   0  11     7348.04     8050.69    579.02 o 
  12   0  11     6005.68     5754.55    639.79 o 
   0   1  11    47580.71    53225.13   2777.02 o 
   1   1  11     9651.78     9723.28    430.77 o 
   2   1  11     1976.67     2011.19    195.21 o 
   3   1  11     5677.40     6189.94    229.59 o 
   4   1  11     1770.35     1994.61    181.92 o 
   5   1  11     4296.41     4713.08    227.41 o 
   6   1  11    10569.66    11218.17    357.89 o 
   7   1  11     1588.18     1569.47    210.57 o 
   8   1  11    31167.36    31715.46   1052.08 o 
   9   1  11     1714.71     1792.47    359.39 o 
  10   1  11     2973.27     3155.02    281.79 o 
  11   1  11     5349.31     5431.63    379.57 o 
  12   1  11      764.63      191.57    401.51 o 
   1   2  11    10084.97    10042.88    657.55 o 
   2   2  11      594.22      758.84    165.38 o 
   3   2  11      519.05      786.75    197.83 o 
   4   2  11    22578.36    20465.66    655.06 o 
   5   2  11     5785.51     5769.85    336.07 o 
   6   2  11      872.47      769.72    175.97 o 
   7   2  11    14717.13    14118.46    576.86 o 
   8   2  11     1376.55     1915.87    240.99 o 
   9   2  11     2750.25     2817.82    336.39 o 
  10   2  11     1392.46     1661.73    319.10 o 
  11   2  11     1251.90     1740.70    403.56 o 
   0   3  11      594.00      766.08    362.61 o 
   1   3  11     2503.01     2507.66    331.15 o 
   2   3  11     5972.67     7182.34    452.60 o 
   3   3  11     1021.48     1537.34    363.25 o 
   4   3  11       36.57     -234.44    234.44 o 
   5   3  11     6325.65     6126.13    392.16 o 
   6   3  11     5085.85     5760.05    379.51 o 
   7   3  11      412.12      288.97    279.87 o 
   8   3  11      594.10      525.89    323.55 o 
   9   3  11     1295.05      910.41    383.35 o 
   1   4  11     2369.01     1867.38    387.34 o 
   2   4  11      237.32      197.60    346.95 o 
   3   4  11     2291.10     1454.36    472.81 o 
   4   4  11     5993.56     4847.55    656.92 o 
   0   0  12    35421.34    37505.64   1586.34 o 
   2   0  12      894.15      617.26    145.57 o 
   4   0  12     3497.12     3250.91    447.66 o 
   6   0  12     6225.78     5123.78    346.88 o 
   8   0  12    11739.97    13525.68    714.56 o 
  10   0  12     2569.38     1696.07    402.17 o 
  12   0  12     5835.60     5736.76    681.92 o 
   1   1  12    10013.82    10194.69    437.70 o 
   2   1  12     9782.73     8023.60    320.09 o 
   3   1  12     1552.13     1750.90    178.33 o 
   4   1  12    14944.68    16849.57    475.30 o 
   5   1  12     2521.65     2666.37    200.30 o 
   6   1  12     3361.98     3939.86    237.52 o 
   7   1  12    15026.96    15103.56    521.58 o 
   8   1  12     2333.31     3133.80    273.64 o 
   9   1  12     3165.67     3686.98    310.34 o 
  10   1  12     2419.55     2640.03    279.93 o 
  11   1  12     1980.54     1616.95    329.42 o 
  12   1  12     5078.65     5652.66    584.69 o 
   0   2  12     7596.10     6955.54    840.18 o 
   1   2  12     9570.25     8717.91    608.41 o 
   2   2  12       67.02      371.13    200.37 o 
   3   2  12     6968.60     7010.92    313.55 o 
   4   2  12      214.17      478.82    168.17 o 
   5   2  12     2461.16     2234.52    232.55 o 
   6   2  12      447.84      280.53    191.77 o 
   7   2  12     7615.26     7196.37    351.32 o 
   8   2  12     6509.53     6536.58    336.55 o 
   9   2  12     1306.34     1067.71    271.94 o 
  10   2  12      326.79      311.01    284.88 o 
  11   2  12      235.07      160.07    356.27 o 
   1   3  12     2089.68     2481.32    380.35 o 
   2   3  12     3110.43     3947.28    347.49 o 
   3   3  12     1504.96     1670.85    278.74 o 
   4   3  12      300.96       79.25    250.25 o 
   5   3  12      798.47     1065.63    282.67 o 
   6   3  12     1718.23     1915.58    304.16 o 
   7   3  12     4434.87     4465.85    376.49 o 
   8   3  12      836.47      869.94    344.57 o 
   9   3  12     2895.07     2318.45    433.57 o 
   0   4  12    17326.23    12702.23    932.63 o 
   1   4  12      476.50      863.78    361.99 o 
   2   4  12        5.58      -19.94    357.62 o 
   3   4  12     3820.80     3197.92    538.18 o 
   2   0  13    17163.40    14378.79    612.97 o 
   4   0  13    19618.13    16860.71   1169.35 o 
   6   0  13     3002.20     2919.81    288.46 o 
   8   0  13    18805.85    18801.02   1039.01 o 
  10   0  13     7800.82     8806.82    610.39 o 
  12   0  13      691.70     -287.79    443.00 o 
   0   1  13    40954.76    37802.20   1668.98 o 
   1   1  13      477.72      650.85    316.56 o 
   2   1  13     2984.54     3523.81    217.98 o 
   3   1  13    18536.00    17075.58    543.32 o 
   4   1  13      384.61      472.56    146.91 o 
   5   1  13     5384.46     5594.81    368.56 o 
   6   1  13     2143.15     2212.64    186.56 o 
   7   1  13     4286.84     4285.16    268.85 o 
   8   1  13    11013.07    12453.88    556.49 o 
   9   1  13      196.59      -74.82    238.01 o 
  10   1  13      824.23      999.21    260.07 o 
  11   1  13     3916.96     3734.83    415.10 o 
  12   1  13      869.41     1642.71    462.48 o 
   1   2  13    11725.78    10456.21    631.59 o 
   2   2  13      544.82       51.05    190.31 o 
   3   2  13    13837.82    13784.82    485.85 o 
   4   2  13    10976.53    11044.86    380.84 o 
   5   2  13      635.27     1095.77    199.68 o 
   6   2  13      101.41      213.76    228.57 o 
   7   2  13      306.06      369.00    214.72 o 
   8   2  13     1602.26     2001.40    295.60 o 
   9   2  13     5462.59     5275.29    359.35 o 
  10   2  13     1753.86     1549.71    337.52 o 
  11   2  13     2880.39     2163.70    413.93 o 
   0   3  13      996.35     1453.93    495.86 o 
   1   3  13      491.21      255.99    294.28 o 
   2   3  13      472.22      972.22    353.38 o 
   3   3  13     4978.41     4354.75    340.62 o 
   4   3  13     1037.90      878.35    271.22 o 
   5   3  13     1932.94     1545.25    300.31 o 
   6   3  13     1732.65     1565.78    306.37 o 
   7   3  13      894.29      899.05    304.91 o 
   8   3  13       74.03       56.39    304.15 o 
   1   4  13     2902.76     2511.65    431.26 o 
   2   4  13      610.44      729.11    389.87 o 
   0   0  14      464.35      272.46    497.59 o 
   2   0  14     2657.00     2474.26    225.70 o 
   4   0  14     3557.67     3910.41    374.68 o 
   6   0  14     3611.37     3163.26    313.30 o 
   8   0  14     2463.12     2302.07    372.54 o 
  10   0  14    11731.67    12110.67   1148.13 o 
  12   0  14      292.52      367.99    468.96 o 
   1   1  14    13484.72    13481.86    578.84 o 
   2   1  14     6870.73     6667.05    334.61 o 
   3   1  14    11403.96    11827.63    403.71 o 
   4   1  14    77964.06    71731.37   2009.57 o 
   5   1  14     1502.66     1165.65    181.36 o 
   6   1  14      986.31      430.72    224.52 o 
   7   1  14     3593.82     3129.49    308.76 o 
   8   1  14     3178.89     3850.37    302.90 o 
   9   1  14     2239.29     2117.01    316.30 o 
  10   1  14     3399.95     2846.05    553.34 o 
  11   1  14     3367.63     3291.87    404.72 o 
  12   1  14    12901.45    12622.47    657.63 o 
   0   2  14    47471.24    49440.19   2681.06 o 
   1   2  14      433.00     1088.75    259.07 o 
   2   2  14      410.65      580.34    255.06 o 
   3   2  14    18170.94    16256.75    747.38 o 
   4   2  14       54.69      470.50    192.35 o 
   5   2  14     8137.75     8426.34    450.13 o 
   6   2  14      158.60      189.57    221.27 o 
   7   2  14     1874.18     1754.62    265.88 o 
   8   2  14    20398.41    19655.59    679.01 o 
   9   2  14     1493.10      664.23    333.59 o 
  10   2  14     1857.83     1941.38    351.84 o 
  11   2  14     4060.18     2980.23    575.52 o 
   1   3  14     2781.48     2852.79    462.59 o 
   2   3  14     1355.71     1756.67    305.36 o 
   3   3  14     6684.32     7021.42    492.52 o 
   4   3  14      184.75       -2.84    254.06 o 
   5   3  14     1283.59     1459.72    302.56 o 
   6   3  14     3393.19     2650.13    334.21 o 
   7   3  14     1195.77     1430.60    327.78 o 
   8   3  14      353.19     -258.92    308.83 o 
   0   4  14    14454.21    14255.36   1807.79 o 
   1   4  14     2057.97     2169.94    474.96 o 
   2   0  15    58061.77    50894.71   1722.93 o 
   4   0  15     8691.79     9713.26    506.41 o 
   6   0  15    22594.52    20622.03    856.24 o 
   8   0  15     2494.89     1781.11    368.67 o 
  10   0  15    12743.42    14737.07   1014.07 o 
  12   0  15        7.67      447.20    465.53 o 
   0   1  15    70197.34    66028.81   2786.17 o 
   1   1  15     8720.37     8141.10    499.45 o 
   2   1  15     7106.33     7799.20    363.35 o 
   3   1  15     3124.60     2759.46    207.15 o 
   4   1  15     4215.63     4344.51    331.10 o 
   5   1  15     2910.79     2839.73    236.60 o 
   6   1  15     2519.58     2499.53    266.14 o 
   7   1  15     7669.21     8359.96    523.43 o 
   8   1  15    33736.11    34272.56   1229.11 o 
   9   1  15     1122.26      976.94    319.33 o 
  10   1  15     8010.48     6572.86    761.46 o 
  11   1  15      325.38      646.84    352.27 o 
  12   1  15     8274.30     8802.80    529.31 o 
   1   2  15     5913.73     5924.86    385.21 o 
   2   2  15     7867.55     7202.67    464.00 o 
   3   2  15     3925.68     3807.21    364.57 o 
   4   2  15    29522.70    28498.27    846.83 o 
   5   2  15     6537.63     6696.22    367.96 o 
   6   2  15     4111.29     3648.66    303.68 o 
   7   2  15    14922.25    14651.99    572.55 o 
   8   2  15     5471.97     5072.18    372.29 o 
   9   2  15     1616.60     1734.29    361.88 o 
  10   2  15     2879.50     3057.30    469.83 o 
   0   3  15      315.80     -230.99    469.19 o 
   1   3  15     7587.83     6792.21    674.22 o 
   2   3  15    11712.49    12526.72    577.17 o 
   3   3  15     2780.78     2308.54    371.97 o 
   4   3  15      131.18     -254.78    254.78 o 
   5   3  15      104.46      463.62    283.19 o 
   6   3  15     7744.60     7489.54    451.53 o 
   7   3  15     3450.71     2699.59    367.33 o 
   8   3  15       97.97      408.37    326.68 o 
   0   0  16     4989.84     5967.80    658.06 o 
   2   0  16    60448.00    54233.73   2012.37 o 
   4   0  16     3695.17     3772.76    279.83 o 
   6   0  16    80106.27    77685.91   2649.73 o 
   8   0  16     9521.28     8627.12    578.35 o 
  10   0  16    10102.47     9372.14    692.25 o 
  12   0  16     4832.25     4124.14    576.75 o 
   1   1  16     6185.25     6012.85    468.32 o 
   2   1  16    32801.13    33941.63   1077.24 o 
   3   1  16      490.02      559.90    167.74 o 
   4   1  16     2310.30     2477.56    249.15 o 
   5   1  16     2117.99     1968.18    222.12 o 
   6   1  16    14319.12    16042.02    704.58 o 
   7   1  16     4871.58     4510.86    335.26 o 
   8   1  16    10944.81     9709.13    779.04 o 
   9   1  16     2445.44     2492.28    330.23 o 
  10   1  16    10991.04     9957.88    531.09 o 
  11   1  16     1315.08      251.03    439.89 o 
   0   2  16     3590.28     3560.08    579.31 o 
   1   2  16     6874.70     7410.81    426.96 o 
   2   2  16    16730.26    15304.73    757.00 o 
   3   2  16     4581.67     3637.76    382.51 o 
   4   2  16     2896.12     3416.89    409.90 o 
   5   2  16     7634.61     7943.90    395.40 o 
   6   2  16    14967.26    14741.21    891.05 o 
   7   2  16     3499.73     2703.93    303.05 o 
   8   2  16      564.69      696.95    268.06 o 
   9   2  16     1587.36     2551.82    386.10 o 
  10   2  16     3703.33     3120.16    435.54 o 
   1   3  16     6790.50     5495.99    496.06 o 
   2   3  16    17903.95    18136.22   1270.38 o 
   3   3  16      821.57      999.14    351.63 o 
   4   3  16     4630.98     4356.30    455.28 o 
   5   3  16      679.53      282.12    350.86 o 
   6   3  16     9441.46     9819.94    761.33 o 
   7   3  16      753.35      787.13    324.73 o 
   2   0  17    41479.20    40736.70   1591.78 o 
   4   0  17    95211.95   100630.19   3403.50 o 
   6   0  17    32883.43    31280.74   1312.90 o 
   8   0  17     2405.04     2660.59    419.47 o 
  10   0  17    21358.98    21006.76   1046.86 o 
   0   1  17    22974.44    20570.27   1054.56 o 
   1   1  17     2808.01     2157.73    302.96 o 
   2   1  17     9228.72    10508.46    459.58 o 
   3   1  17     9281.10     9562.40    371.35 o 
   4   1  17     3612.63     2977.79    249.01 o 
   5   1  17     5645.56     4823.17    349.67 o 
   6   1  17     9068.96     9294.00    477.67 o 
   7   1  17      463.48       69.11    248.93 o 
   8   1  17     8537.03     9188.67    554.32 o 
   9   1  17     4548.20     4570.87    471.79 o 
  10   1  17     6548.83     6066.78    439.03 o 
  11   1  17     5772.38     5429.60    460.00 o 
   1   2  17      980.99      993.37    301.85 o 
   2   2  17     3081.00     2764.28    373.95 o 
   3   2  17    10723.01     9709.10    876.55 o 
   4   2  17     8992.55     8843.48    512.95 o 
   5   2  17     6593.67     5897.72    574.10 o 
   6   2  17     4722.17     4604.64    365.94 o 
   7   2  17       36.73      354.69    265.09 o 
   8   2  17     3965.08     3446.73    340.34 o 
   9   2  17      470.04      722.94    340.54 o 
  10   2  17     3568.14     3435.64    578.16 o 
   0   3  17    20131.34    19143.15   1360.87 o 
   1   3  17     4601.98     4512.02    466.44 o 
   2   3  17    14266.03    14822.01    723.96 o 
   3   3  17     1462.12     1680.22    437.83 o 
   4   3  17      247.01      556.78    423.65 o 
   5   3  17     2800.89     2119.41    410.94 o 
   6   3  17     9438.51     8162.91    576.93 o 
   7   3  17     2274.01     1902.95    414.28 o 
   0   0  18   106197.02   112837.45   4794.84 o 
   2   0  18     5818.21     5938.21    393.41 o 
   4   0  18     5643.20     4907.34    396.06 o 
   6   0  18     2081.25     2171.50    343.68 o 
   8   0  18    30821.16    32056.08   1243.72 o 
  10   0  18     8703.68     8761.89    945.23 o 
   1   1  18     1583.86     1792.37    303.59 o 
   2   1  18     4580.91     4987.83    313.37 o 
   3   1  18     4081.83     4167.82    263.33 o 
   4   1  18    21431.92    19742.71    931.59 o 
   5   1  18     7701.53     7839.31    382.55 o 
   6   1  18     5502.10     5358.75    342.55 o 
   7   1  18     1268.65     1097.61    285.42 o 
   8   1  18      917.08     1120.08    336.56 o 
   9   1  18       15.18       90.25    313.75 o 
  10   1  18     5430.00     4961.20    431.92 o 
  11   1  18      726.19      562.58    369.44 o 
   0   2  18    32242.66    34915.45   2487.03 o 
   1   2  18     6077.21     5921.76    436.29 o 
   2   2  18      917.42      994.83    339.38 o 
   3   2  18     1811.30     1786.61    324.88 o 
   4   2  18      203.06      325.71    245.81 o 
   5   2  18     6310.69     5943.92    411.57 o 
   6   2  18     2991.07     2717.36    339.28 o 
   7   2  18     6115.33     5838.79    422.32 o 
   8   2  18     9631.71     9499.72    583.80 o 
   9   2  18     7152.67     6312.90    936.92 o 
   1   3  18     2636.14     2367.96    462.17 o 
   2   3  18     5047.46     6304.35    483.00 o 
   3   3  18     1452.22     1276.40    442.54 o 
   4   3  18    13450.13    11915.88    787.44 o 
   5   3  18     1546.27      780.66    463.88 o 
   6   3  18     3768.53     3819.96    475.07 o 
   2   0  19      656.08      787.68    314.11 o 
   4   0  19    15830.36    18422.37    956.36 o 
   6   0  19      137.72      734.84    258.10 o 
   8   0  19     4590.93     3771.66    493.99 o 
  10   0  19     1739.35     1249.13    670.23 o 
   0   1  19      484.38      180.59    377.13 o 
   1   1  19     7683.77     7070.65    424.76 o 
   2   1  19    14722.44    15520.22    722.06 o 
   3   1  19      823.34      536.78    200.56 o 
   4   1  19     1083.91     1059.98    258.73 o 
   5   1  19     1473.20     1883.97    334.37 o 
   6   1  19    22042.39    20156.21    721.43 o 
   7   1  19     1593.67     1184.94    297.60 o 
   8   1  19     2808.94     2415.99    334.16 o 
   9   1  19     3301.90     3059.04    404.60 o 
  10   1  19      294.09      406.03    352.36 o 
   1   2  19     7787.00     7512.07    495.61 o 
   2   2  19     5208.36     5705.59    648.16 o 
   3   2  19      863.97     1203.90    332.38 o 
   4   2  19     4539.73     4873.94    371.90 o 
   5   2  19     8105.64     7342.78    503.11 o 
   6   2  19      481.47      459.23    274.36 o 
   7   2  19     1886.35     1854.21    320.36 o 
   8   2  19      165.56      277.50    345.75 o 
   9   2  19     1619.95     1221.72    735.91 o 
   0   3  19     8722.51     7781.25    690.11 o 
   1   3  19     2607.78     2121.48    434.24 o 
   2   3  19      727.51     1114.27    364.41 o 
   3   3  19      812.69      338.21    498.16 o 
   4   3  19      484.07      264.82    442.81 o 
   5   3  19     3047.14     2685.23    529.94 o 
   6   3  19     1624.43      923.81    491.27 o 
   0   0  20      678.23      963.66    363.92 o 
   2   0  20    12729.95    15651.09    826.44 o 
   4   0  20     4877.72     5212.85    727.36 o 
   6   0  20    10326.13    10782.81   1005.03 o 
   8   0  20      227.52      607.87    409.75 o 
  10   0  20      307.86      238.83    761.08 o 
   1   1  20     2535.78     2571.61    359.26 o 
   2   1  20    14416.35    14022.70    696.67 o 
   3   1  20     5521.26     5022.81    350.16 o 
   4   1  20      148.09       65.86    279.73 o 
   5   1  20    10706.12    11126.95    485.69 o 
   6   1  20     2795.20     4168.40    333.21 o 
   7   1  20     1204.57     1411.66    299.32 o 
   8   1  20     2459.19     2085.09    346.77 o 
   9   1  20      399.41      542.94    362.61 o 
  10   1  20     3108.67     2272.97    398.29 o 
   0   2  20      271.83     -195.13    372.54 o 
   1   2  20    12487.85    11727.96    758.12 o 
   2   2  20     2888.92     3145.97    392.81 o 
   3   2  20     2185.64     1884.45    365.75 o 
   4   2  20      346.55      -41.16    312.40 o 
   5   2  20        4.71       24.62    276.70 o 
   6   2  20     2191.43     2401.52    321.61 o 
   7   2  20     1834.58     1921.25    330.37 o 
   8   2  20      429.29      111.51    354.90 o 
   9   2  20     4173.83     3323.23    514.31 o 
   1   3  20      802.26      852.96    380.59 o 
   2   3  20     1878.89     1774.20    507.01 o 
   3   3  20     1242.18     1320.13    489.66 o 
   4   3  20     1847.19     1474.91    510.50 o 
   5   3  20     1239.98      709.35    488.53 o 
   2   0  21    15646.62    16716.64    896.56 o 
   4   0  21      771.28      724.14    258.56 o 
   6   0  21     1804.29     2347.90    441.79 o 
   8   0  21     2707.35     2211.52    479.99 o 
  10   0  21    11103.56    11097.24   1287.17 o 
   0   1  21    17886.74    15356.39   1346.73 o 
   1   1  21     3852.92     3525.45    375.21 o 
   2   1  21     3294.89     3234.77    353.80 o 
   3   1  21     4707.81     4665.35    426.32 o 
   4   1  21      162.34       51.96    239.96 o 
   5   1  21     3008.59     3061.83    317.49 o 
   6   1  21      658.82      189.15    327.70 o 
   7   1  21      795.97      911.17    312.52 o 
   8   1  21     3666.00     3243.39    361.51 o 
   9   1  21     6147.10     5987.25    543.88 o 
  10   1  21     3325.36     3662.25    432.28 o 
   1   2  21     3361.36     3392.04    363.35 o 
   2   2  21      524.22      258.04    335.21 o 
   3   2  21     5871.18     5229.40    474.98 o 
   4   2  21     3399.93     2838.44    407.05 o 
   5   2  21     5077.45     5844.51    775.95 o 
   6   2  21     2134.49     1984.86    471.30 o 
   7   2  21       95.15      329.61    305.93 o 
   8   2  21      648.29     1133.23    430.25 o 
   0   3  21        3.97      449.79    548.54 o 
   1   3  21       83.10      342.50    401.22 o 
   2   3  21      169.51      297.39    478.11 o 
   3   3  21     1293.17      930.03    517.82 o 
   4   3  21      680.96      356.88    496.07 o 
   5   3  21     2699.28     1934.21    794.82 o 
   0   0  22     1638.21     1257.81    550.45 o 
   2   0  22      735.84      769.25    374.70 o 
   4   0  22      896.40     1024.07    604.61 o 
   6   0  22      577.94      963.85    424.28 o 
   8   0  22     2183.47     1744.67    717.91 o 
  10   0  22     3127.80     2183.14    638.92 o 
   1   1  22     1031.80      789.78    454.33 o 
   2   1  22     3339.96     3640.80    373.74 o 
   3   1  22     4372.34     4492.62    366.24 o 
   4   1  22    20634.03    20289.41    891.50 o 
   5   1  22     2927.51     2766.93    328.76 o 
   6   1  22    11671.98    10545.92    556.97 o 
   7   1  22      330.90      540.31    304.95 o 
   8   1  22     2195.32     1736.73    334.47 o 
   9   1  22      649.42      609.47    448.43 o 
   0   2  22     3674.52     2943.94    540.51 o 
   1   2  22     1696.39     2253.19    361.39 o 
   2   2  22     5466.87     6574.56    753.16 o 
   3   2  22     4151.86     4322.37    516.56 o 
   4   2  22      496.70      349.90    363.32 o 
   5   2  22      991.21     1461.35    435.00 o 
   6   2  22     3632.14     3745.81    473.42 o 
   7   2  22     1142.57     1114.96    457.06 o 
   8   2  22     2551.83     2570.88    715.33 o 
   1   3  22       84.89      238.27    352.42 o 
   2   3  22      186.94      -38.76    571.23 o 
   3   3  22     4565.67     4491.00    684.63 o 
   4   3  22        9.44     -489.88    489.88 o 
   2   0  23    13031.87    13625.96    742.13 o 
   4   0  23     2403.42     2926.04    406.11 o 
   6   0  23      866.07     1648.99    458.81 o 
   8   0  23    12732.79    12892.54    802.26 o 
   0   1  23     3083.12     3547.50    787.58 o 
   1   1  23     3928.22     3490.03    416.12 o 
   2   1  23    19356.88    17079.80   1464.69 o 
   3   1  23      916.60      801.61    322.47 o 
   4   1  23     1068.71     1283.27    315.71 o 
   5   1  23      883.82      762.19    291.44 o 
   6   1  23    16895.31    18327.89    759.09 o 
   7   1  23     2143.85     2179.74    360.63 o 
   8   1  23     2069.04     2303.53    357.02 o 
   9   1  23     3188.34     3243.04    428.17 o 
   1   2  23     5322.95     5800.50    588.80 o 
   2   2  23    18027.51    18098.47    861.29 o 
   3   2  23      252.73     -146.75    407.65 o 
   4   2  23      573.78      764.55    390.19 o 
   5   2  23      643.59      846.30    391.06 o 
   6   2  23    10247.32    11010.56    669.18 o 
   7   2  23     6177.73     5775.09    691.49 o 
   0   3  23     2904.75     3026.29    717.54 o 
   1   3  23     1266.35     1565.57    398.78 o 
   2   3  23      322.84      473.61    543.15 o 
   3   3  23     2402.27     1730.70    900.94 o 
   0   0  24    45028.94    48590.90   5903.65 o 
   2   0  24     7240.19     7798.46    869.84 o 
   4   0  24     2873.82     3022.32    419.82 o 
   6   0  24     4259.42     5038.91    558.74 o 
   8   0  24    38103.39    39311.73   2109.77 o 
   1   1  24     1846.76     1527.15    347.50 o 
   2   1  24    16638.92    14411.08    853.00 o 
   3   1  24     1015.61      874.95    343.99 o 
   4   1  24     8958.33     9398.80    525.95 o 
   5   1  24     1468.12     1132.64    364.96 o 
   6   1  24     6095.38     5843.82    475.09 o 
   7   1  24     6913.11     7888.16    599.57 o 
   8   1  24     1928.67     1674.84    382.39 o 
   0   2  24     3920.31     4009.46    626.93 o 
   1   2  24     2411.07     2401.19    391.30 o 
   2   2  24     6931.98     7716.57    539.03 o 
   3   2  24     2705.45     3664.53    530.61 o 
   4   2  24      394.98     1002.62    418.79 o 
   5   2  24     3409.69     4329.49    509.47 o 
   6   2  24     7553.40     6752.52    823.39 o 
   7   2  24     1266.41      946.99    549.80 o 
   1   3  24     2229.24      984.15    836.71 o 
   2   0  25     4920.98     6371.48    609.93 o 
   4   0  25    64880.06    69215.34   4749.15 o 
   6   0  25     1034.48     1201.75    433.82 o 
   8   0  25     2856.66     3712.56    585.39 o 
   0   1  25    25559.53    26046.93   1465.65 o 
   1   1  25     1427.43     1122.10    521.30 o 
   2   1  25      721.39      687.43    347.73 o 
   3   1  25     4379.58     3860.62    424.09 o 
   4   1  25      430.41      181.58    323.08 o 
   5   1  25      694.80       72.06    318.87 o 
   6   1  25     1702.12     1618.55    393.66 o 
   7   1  25       46.01     -244.19    329.99 o 
   8   1  25     7733.67     8497.57    873.49 o 
   1   2  25      408.93      430.37    369.64 o 
   2   2  25      135.45      175.40    361.88 o 
   3   2  25     4573.66     3840.25    593.17 o 
   4   2  25    12098.55    12013.73    737.51 o 
   5   2  25     3609.86     3542.14    510.24 o 
   6   2  25     1772.53      871.76    757.87 o 
   0   0  26    50733.68    59865.78   7151.80 o 
   2   0  26    12041.85    14862.63   1324.35 o 
   4   0  26     1113.74     2004.12    503.44 o 
   6   0  26    15915.43    18527.74   1422.87 o 
   8   0  26    19018.14    19709.95   1077.82 o 
   1   1  26     5124.62     4679.74    460.05 o 
   2   1  26     4555.58     3737.68    731.82 o 
   3   1  26      734.39     1075.01    371.53 o 
   4   1  26     1001.74     1798.90    395.44 o 
   5   1  26      396.88     -124.47    384.95 o 
   6   1  26     3993.84     4691.01    596.63 o 
   7   1  26     3719.15     4241.45    534.33 o 
   0   2  26     2515.18     2769.98    609.96 o 
   1   2  26     2259.87     3193.20    446.39 o 
   2   2  26     2081.33     2734.18    428.26 o 
   3   2  26     3832.28     3829.10    512.27 o 
   4   2  26      457.28       -4.54    435.69 o 
   5   2  26     5201.97     5159.87    695.54 o 
   2   0  27     3405.05     6177.21    634.76 o 
   4   0  27     7325.41     7750.58    881.93 o 
   6   0  27     2456.42     3065.47    560.15 o 
   0   1  27     8021.06     8632.37    833.41 o 
   1   1  27     1636.39     1713.74    385.87 o 
   2   1  27     4421.22     5028.93    583.55 o 
   3   1  27     2296.41     2571.96    429.21 o 
   4   1  27     2120.36     2102.62    431.72 o 
   5   1  27     1363.60     2015.79    579.59 o 
   6   1  27     5677.21     5997.17    571.17 o 
   7   1  27     2700.99     2035.71    455.47 o 
   1   2  27     5717.94     4748.85    559.42 o 
   2   2  27     3216.22     3242.01    470.62 o 
   3   2  27      170.29      734.79    446.15 o 
   4   2  27      445.83      118.24    454.05 o 
   0   0  28     2925.07     2827.17    766.41 o 
   2   0  28      122.66      -27.09    456.13 o 
   4   0  28      364.61      175.44    505.52 o 
   6   0  28     1563.11     1368.25    560.47 o 
   1   1  28     1845.86     1556.41    475.24 o 
   2   1  28     1437.98     1177.41    405.98 o 
   3   1  28     1222.83      368.69    399.22 o 
   4   1  28     4388.66     5534.57    740.09 o 
   5   1  28      648.18      235.75    457.14 o 
   6   1  28      719.35      584.15    462.84 o 
   0   2  28      911.75     1328.76    606.95 o 
   1   2  28     1129.65      940.94    428.00 o 
   2   2  28      903.42     1214.47    438.99 o 
   3   2  28     3284.17     3246.61    532.80 o 
   2   0  29     1406.31     1915.38    517.51 o 
   4   0  29     8526.39    10262.03    827.90 o 
   6   0  29       97.10      153.03    547.49 o 
   0   1  29       46.43      570.46    554.17 o 
   1   1  29      557.90      465.05    454.04 o 
   2   1  29     1946.95     1638.20    430.53 o 
   3   1  29     2775.42     3279.25    482.70 o 
   4   1  29      323.31      672.21    424.51 o 
   5   1  29     1289.37     1598.43    471.35 o 
   0   0  30     5073.54     4933.86    910.72 o 
   2   0  30      214.74     -119.73    486.98 o 
   4   0  30     1379.03      829.43    552.32 o 
   1   1  30     1099.65     1037.12    420.78 o 
   2   1  30     4572.28     4568.97    526.77 o 
   3   1  30      956.38      987.38    468.72 o 
   4   1  30      184.10      391.52    432.90 o 
   2   0  31     1432.09     1188.72    536.62 o 
   4   0  31      863.02     1567.37    593.21 o 
   0   1  31     9919.64    12165.19   1321.60 o 
   1   1  31     1595.52     2536.69    466.03 o 
   2   1  31     6840.19     7512.76    619.37 o 
   0   0  32    10592.61    13469.91   2512.47 o 
   2   0  32     3081.38     3281.14    660.09 o 
                                                 
